# Supplementary material for: Drug Repurposing: Conversion of the Peripherally Restricted HIV Protease Inhibitor Amprenavir to Potent, Selective, and CNS-Penetrant Agonists for the Cannabinoid Receptor 2
Source: J Med Chem. 2026 Feb 5;69(4):4187–207. doi: 10.1021/acs.jmedchem.5c02796 (PMC12951455; doi:10.1021/acs.jmedchem.5c02796)
Supplement: Supplementary file 2 [file jm5c02796_si_002.csv]

Compound Number	SMILES	rCB2 pEC50 [% 2-AG Max] + 2-AG	rCB2 EC50 (nM)
5	CC(C)CN(S(C1=CC=C(N)C=C1)(=O)=O)C[C@@H](O)[C@H](CC2=CC=CC=C2)NC(O[C@@H]3COCC3)=O	6.12 ± 0.06	760
		[49 ± 2]
11a	CC(C)CN(S(C1=CC=CC=C1)(=O)=O)C[C@@H](O)[C@H](CC2=CC=CC=C2)NC(O[C@@H]3COCC3)=O	6.31 ± 0.10	485
		[38 ± 5]
11b	CC(C)CN(S(C1=CC=CC=C1)(=O)=O)C[C@@H](O)[C@H](CC2=CC=CC=C2)NC(O[C@H]3COCC3)=O	7.20 ± 0.05	63
		[58 ± 4]
11c	CC(C)CN(S(C1=CC=CC=C1)(=O)=O)C[C@@H](O)[C@H](CC2=CC=CC=C2)NC(O[C@@H]3COCCC3)=O	7.65 ± 0.15	22.5
		[53 ± 4]
11d	CC(C)CN(S(C1=CC=CC=C1)(=O)=O)C[C@@H](O)[C@H](CC2=CC=CC=C2)NC(O[C@H]3COCCC3)=O	8.26 ± 0.04	5.5
		[77 ± 3]
11e	CC(C)CN(S(C1=CC=CC=C1)(=O)=O)C[C@@H](O)[C@H](CC2=CC=CC=C2)NC(OC3CCOCC3)=O	< 5.0	>10,000
		[-10 ± 8]
11f	CC(C)CN(S(C1=CC=CC=C1)(=O)=O)C[C@@H](O)[C@H](CC2=CC=CC=C2)NC(OC3CC3)=O	6.91 ± 0.10	123
		[47 ± 4]
11g	CC(C)CN(S(C1=CC=CC=C1)(=O)=O)C[C@@H](O)[C@H](CC2=CC=CC=C2)NC(OC3CCC3)=O	< 5.0	>10,000
		[-44 ± 4]
11h	CC(C)CN(S(C1=CC=CC=C1)(=O)=O)C[C@@H](O)[C@H](CC2=CC=CC=C2)NC(C3(C4)CC4C3)=O	7.15 ± 0.01	70.5
		[65 ± 2]
11i	CC(C)CN(S(C1=CC=CC=C1)(=O)=O)C[C@@H](O)[C@H](CC2=CC=CC=C2)NC(C3(C)CC3)=O	7.48 ± 0.12	32.9
		[75 ± 3]
11j	CC(C)CN(S(C1=CC=CC=C1)(=O)=O)C[C@@H](O)[C@H](CC2=CC=CC=C2)NC(C3(CCC3)C)=O	7.21 ± 0.08	61.5
		[63 ± 3]
14a	CC(C)CN(S(C1=CC=C(F)C=C1)(=O)=O)C[C@@H](O)[C@H](CC2=CC=CC=C2)NC(O[C@H]3COCCC3)=O	7.95 ± 0.09	11.2
		[77 ± 1]
14b	CC(C)CN(S(C1=CC=C(Cl)C=C1)(=O)=O)C[C@@H](O)[C@H](CC2=CC=CC=C2)NC(O[C@H]3COCCC3)=O	7.05 ± 0.14	88.4
		[69 ± 2]
14c	CC(C)CN(S(C1=CC=C(C)C=C1)(=O)=O)C[C@@H](O)[C@H](CC2=CC=CC=C2)NC(O[C@H]3COCCC3)=O	7.68 ± 0.08	21.1
		[74 ±2]
14d	CC(C)CN(S(C1CC1)(=O)=O)C[C@@H](O)[C@H](CC2=CC=CC=C2)NC(O[C@H]3COCCC3)=O	5.73 ± 0.16	1850
		[58 ± 3]
14e	CC(C)CN(S(C1=CN=C(C)O1)(=O)=O)C[C@@H](O)[C@H](CC2=CC=CC=C2)NC(O[C@H]3COCCC3)=O	7.49 ± 0.14	32.6
		[71 ± 5]
14f	CC(C)CN(S(C1=CN=C(C)S1)(=O)=O)C[C@@H](O)[C@H](CC2=CC=CC=C2)NC(O[C@H]3COCCC3)=O	7.83 ± 0.15	14.9
		[79 ± 8]
14g	CC(C)CN(S(C1=CC(C)=NS1)(=O)=O)C[C@@H](O)[C@H](CC2=CC=CC=C2)NC(O[C@H]3COCCC3)=O	7.80 ± 0.07	15.7
		[77±2]
14h	CC(C)CN(S(C1=CN(C)N=C1)(=O)=O)C[C@@H](O)[C@H](CC2=CC=CC=C2)NC(O[C@H]3COCCC3)=O	7.08 ± 0.12	82.8
		[72 ± 1]
14i	CC(C)CN(S(C1=C(C)N=C(C)S1)(=O)=O)C[C@@H](O)[C@H](CC2=CC=CC=C2)NC(O[C@H]3COCCC3)=O	< 5.0	>10,000
		[-10 ± 2]
21a	CC(C)CN(S(C1=CC=CC=C1)(=O)=O)CC[C@H](CC2=CC=CC=C2)NC(O[C@@H]3COCCC3)=O	< 5.0	>10,000
		[-32 ± 3]
21b	CC(C)CN(S(C1=CC=CC=C1)(=O)=O)CC[C@H](CC2=CC=CC=C2)NC(OC3CC3)=O	6.91 ± 0.15	122
		[35 ± 3]
21c	CC(C)CN(S(C1=CC=CC=C1)(=O)=O)CC[C@H](CC2=CC=CC=C2)NC(C3(C)CC3)=O	Inactive	>30,000
21d	CC(C)CN(S(C1=CC=CC=C1)(=O)=O)CC[C@H](CC2=CC=CC=C2)NC(C3(CCC3)C)=O	6.85 ± 0.10	140
		[42 ±5]
21e	CC(C)CN(S(C1=CC=CC=C1)(=O)=O)CC[C@H](CC2=CC=CC=C2)NC(C(C)(C)C)=O	6.68 ± 0.12	211
		[43 ± 3]
