# Supplementary material for: Drug Repurposing: Conversion of the Peripherally Restricted HIV Protease Inhibitor Amprenavir to Potent, Selective, and CNS-Penetrant Agonists for the Cannabinoid Receptor 2
Source: J Med Chem. 2026 Feb 5;69(4):4187–207. doi: 10.1021/acs.jmedchem.5c02796 (PMC12951455; doi:10.1021/acs.jmedchem.5c02796)
Supplement: Supplementary file 3 [file jm5c02796_si_003.pdb]

ATOM      1  N   SER A   1      38.382  67.754  80.336  1.00  0.00           N  
ATOM      2  CA  SER A   1      39.423  68.061  81.314  1.00  0.00           C  
ATOM      3  C   SER A   1      40.395  66.897  81.568  1.00  0.00           C  
ATOM      4  O   SER A   1      40.035  65.812  81.995  1.00  0.00           O  
ATOM      5  CB  SER A   1      38.775  68.470  82.622  1.00  0.00           C  
ATOM      6  OG  SER A   1      39.736  68.642  83.627  1.00  0.00           O  
ATOM      7 1H   SER A   1      37.788  68.550  80.218  1.00  0.00           H  
ATOM      8 2H   SER A   1      38.805  67.523  79.459  1.00  0.00           H  
ATOM      9 3H   SER A   1      37.840  66.978  80.657  1.00  0.00           H  
ATOM     10  HA  SER A   1      39.904  68.953  80.914  1.00  0.00           H  
ATOM     11 1HB  SER A   1      38.222  69.398  82.480  1.00  0.00           H  
ATOM     12 2HB  SER A   1      38.059  67.707  82.927  1.00  0.00           H  
ATOM     13  HG  SER A   1      40.304  67.869  83.585  1.00  0.00           H  
ATOM     14  N   GLY A   2      41.661  67.086  81.291  1.00  0.00           N  
ATOM     15  CA  GLY A   2      42.700  66.084  81.523  1.00  0.00           C  
ATOM     16  C   GLY A   2      44.161  66.567  81.228  1.00  0.00           C  
ATOM     17  O   GLY A   2      44.252  67.723  80.857  1.00  0.00           O  
ATOM     18  H   GLY A   2      42.061  67.988  81.076  1.00  0.00           H  
ATOM     19 1HA  GLY A   2      42.619  65.753  82.559  1.00  0.00           H  
ATOM     20 2HA  GLY A   2      42.409  65.365  80.756  1.00  0.00           H  
ATOM     21  N   PRO A   3      45.120  65.639  81.233  1.00  0.00           N  
ATOM     22  CA  PRO A   3      46.518  65.935  81.072  1.00  0.00           C  
ATOM     23  C   PRO A   3      46.701  66.615  79.744  1.00  0.00           C  
ATOM     24  O   PRO A   3      46.062  66.372  78.779  1.00  0.00           O  
ATOM     25  CB  PRO A   3      47.189  64.558  81.118  1.00  0.00           C  
ATOM     26  CG  PRO A   3      46.221  63.704  81.862  1.00  0.00           C  
ATOM     27  CD  PRO A   3      44.869  64.221  81.447  1.00  0.00           C  
ATOM     28  HA  PRO A   3      46.933  66.589  81.839  1.00  0.00           H  
ATOM     29 1HB  PRO A   3      47.379  64.199  80.096  1.00  0.00           H  
ATOM     30 2HB  PRO A   3      48.166  64.633  81.619  1.00  0.00           H  
ATOM     31 1HG  PRO A   3      46.369  62.646  81.600  1.00  0.00           H  
ATOM     32 2HG  PRO A   3      46.393  63.789  82.945  1.00  0.00           H  
ATOM     33 1HD  PRO A   3      44.555  63.722  80.518  1.00  0.00           H  
ATOM     34 2HD  PRO A   3      44.143  64.036  82.253  1.00  0.00           H  
ATOM     35  N   GLN A   4      47.681  67.579  79.709  1.00  0.00           N  
ATOM     36  CA  GLN A   4      48.101  68.261  78.463  1.00  0.00           C  
ATOM     37  C   GLN A   4      48.650  67.298  77.428  1.00  0.00           C  
ATOM     38  O   GLN A   4      48.592  67.622  76.250  1.00  0.00           O  
ATOM     39  CB  GLN A   4      49.156  69.329  78.764  1.00  0.00           C  
ATOM     40  CG  GLN A   4      48.628  70.525  79.538  1.00  0.00           C  
ATOM     41  CD  GLN A   4      49.710  71.544  79.839  1.00  0.00           C  
ATOM     42  NE2 GLN A   4      49.310  72.800  80.003  1.00  0.00           N  
ATOM     43  OE1 GLN A   4      50.894  71.206  79.922  1.00  0.00           O  
ATOM     44  H   GLN A   4      48.324  67.600  80.486  1.00  0.00           H  
ATOM     45  HA  GLN A   4      47.225  68.710  77.993  1.00  0.00           H  
ATOM     46 1HB  GLN A   4      49.968  68.886  79.342  1.00  0.00           H  
ATOM     47 2HB  GLN A   4      49.581  69.694  77.829  1.00  0.00           H  
ATOM     48 1HG  GLN A   4      47.853  71.013  78.947  1.00  0.00           H  
ATOM     49 2HG  GLN A   4      48.213  70.178  80.484  1.00  0.00           H  
ATOM     50 1HE2 GLN A   4      49.980  73.516  80.204  1.00  0.00           H  
ATOM     51 2HE2 GLN A   4      48.340  73.030  79.927  1.00  0.00           H  
ATOM     52  N   LYS A   5      49.123  66.091  77.827  1.00  0.00           N  
ATOM     53  CA  LYS A   5      49.673  65.033  76.910  1.00  0.00           C  
ATOM     54  C   LYS A   5      48.626  64.626  75.858  1.00  0.00           C  
ATOM     55  O   LYS A   5      48.988  64.247  74.816  1.00  0.00           O  
ATOM     56  CB  LYS A   5      50.121  63.800  77.697  1.00  0.00           C  
ATOM     57  CG  LYS A   5      51.353  64.022  78.566  1.00  0.00           C  
ATOM     58  CD  LYS A   5      51.724  62.760  79.331  1.00  0.00           C  
ATOM     59  CE  LYS A   5      52.959  62.977  80.193  1.00  0.00           C  
ATOM     60  NZ  LYS A   5      53.316  61.760  80.970  1.00  0.00           N1+
ATOM     61  H   LYS A   5      49.250  65.838  78.797  1.00  0.00           H  
ATOM     62  HA  LYS A   5      50.460  65.522  76.337  1.00  0.00           H  
ATOM     63 1HB  LYS A   5      49.310  63.468  78.345  1.00  0.00           H  
ATOM     64 2HB  LYS A   5      50.342  62.987  77.005  1.00  0.00           H  
ATOM     65 1HG  LYS A   5      52.194  64.316  77.937  1.00  0.00           H  
ATOM     66 2HG  LYS A   5      51.156  64.823  79.277  1.00  0.00           H  
ATOM     67 1HD  LYS A   5      50.891  62.464  79.970  1.00  0.00           H  
ATOM     68 2HD  LYS A   5      51.922  61.953  78.626  1.00  0.00           H  
ATOM     69 1HE  LYS A   5      53.801  63.250  79.559  1.00  0.00           H  
ATOM     70 2HE  LYS A   5      52.777  63.796  80.889  1.00  0.00           H  
ATOM     71 1HZ  LYS A   5      54.138  61.945  81.527  1.00  0.00           H  
ATOM     72 2HZ  LYS A   5      52.548  61.509  81.576  1.00  0.00           H  
ATOM     73 3HZ  LYS A   5      53.506  60.998  80.334  1.00  0.00           H  
ATOM     74  N   THR A   6      47.279  64.848  76.003  1.00  0.00           N  
ATOM     75  CA  THR A   6      46.286  64.550  74.931  1.00  0.00           C  
ATOM     76  C   THR A   6      46.601  65.208  73.564  1.00  0.00           C  
ATOM     77  O   THR A   6      46.155  64.721  72.518  1.00  0.00           O  
ATOM     78  CB  THR A   6      44.876  64.985  75.374  1.00  0.00           C  
ATOM     79  CG2 THR A   6      43.843  64.583  74.333  1.00  0.00           C  
ATOM     80  OG1 THR A   6      44.554  64.366  76.626  1.00  0.00           O  
ATOM     81  H   THR A   6      46.831  65.183  76.844  1.00  0.00           H  
ATOM     82  HA  THR A   6      46.401  63.488  74.715  1.00  0.00           H  
ATOM     83  HB  THR A   6      44.853  66.067  75.502  1.00  0.00           H  
ATOM     84  HG1 THR A   6      44.981  64.847  77.339  1.00  0.00           H  
ATOM     85 1HG2 THR A   6      42.853  64.898  74.662  1.00  0.00           H  
ATOM     86 2HG2 THR A   6      44.079  65.061  73.382  1.00  0.00           H  
ATOM     87 3HG2 THR A   6      43.855  63.501  74.207  1.00  0.00           H  
ATOM     88  N   ALA A   7      47.268  66.393  73.555  1.00  0.00           N  
ATOM     89  CA  ALA A   7      47.573  67.146  72.277  1.00  0.00           C  
ATOM     90  C   ALA A   7      48.380  66.359  71.359  1.00  0.00           C  
ATOM     91  O   ALA A   7      48.223  66.545  70.117  1.00  0.00           O  
ATOM     92  CB  ALA A   7      48.382  68.390  72.674  1.00  0.00           C  
ATOM     93  H   ALA A   7      47.599  66.818  74.411  1.00  0.00           H  
ATOM     94  HA  ALA A   7      46.637  67.340  71.753  1.00  0.00           H  
ATOM     95 1HB  ALA A   7      49.231  68.114  73.300  1.00  0.00           H  
ATOM     96 2HB  ALA A   7      48.829  68.938  71.844  1.00  0.00           H  
ATOM     97 3HB  ALA A   7      47.849  69.091  73.317  1.00  0.00           H  
ATOM     98  N   VAL A   8      49.183  65.434  71.931  1.00  0.00           N  
ATOM     99  CA  VAL A   8      50.053  64.511  71.221  1.00  0.00           C  
ATOM    100  C   VAL A   8      49.169  63.533  70.365  1.00  0.00           C  
ATOM    101  O   VAL A   8      49.281  63.515  69.170  1.00  0.00           O  
ATOM    102  CB  VAL A   8      50.922  63.723  72.219  1.00  0.00           C  
ATOM    103  CG1 VAL A   8      51.714  62.642  71.499  1.00  0.00           C  
ATOM    104  CG2 VAL A   8      51.854  64.674  72.956  1.00  0.00           C  
ATOM    105  H   VAL A   8      49.152  65.281  72.928  1.00  0.00           H  
ATOM    106  HA  VAL A   8      50.711  64.919  70.452  1.00  0.00           H  
ATOM    107  HB  VAL A   8      50.272  63.222  72.936  1.00  0.00           H  
ATOM    108 1HG1 VAL A   8      52.322  62.095  72.220  1.00  0.00           H  
ATOM    109 2HG1 VAL A   8      51.026  61.953  71.009  1.00  0.00           H  
ATOM    110 3HG1 VAL A   8      52.362  63.101  70.753  1.00  0.00           H  
ATOM    111 1HG2 VAL A   8      52.465  64.110  73.661  1.00  0.00           H  
ATOM    112 2HG2 VAL A   8      52.500  65.179  72.238  1.00  0.00           H  
ATOM    113 3HG2 VAL A   8      51.265  65.414  73.498  1.00  0.00           H  
ATOM    114  N   ALA A   9      48.067  62.989  70.989  1.00  0.00           N  
ATOM    115  CA  ALA A   9      47.101  62.140  70.290  1.00  0.00           C  
ATOM    116  C   ALA A   9      46.400  62.927  69.219  1.00  0.00           C  
ATOM    117  O   ALA A   9      46.086  62.343  68.099  1.00  0.00           O  
ATOM    118  CB  ALA A   9      46.183  61.482  71.265  1.00  0.00           C  
ATOM    119  H   ALA A   9      48.002  63.074  71.993  1.00  0.00           H  
ATOM    120  HA  ALA A   9      47.597  61.299  69.805  1.00  0.00           H  
ATOM    121 1HB  ALA A   9      45.748  60.543  70.921  1.00  0.00           H  
ATOM    122 2HB  ALA A   9      46.627  61.275  72.237  1.00  0.00           H  
ATOM    123 3HB  ALA A   9      45.489  62.238  71.631  1.00  0.00           H  
ATOM    124  N   VAL A  10      46.035  64.201  69.468  1.00  0.00           N  
ATOM    125  CA  VAL A  10      45.311  65.088  68.517  1.00  0.00           C  
ATOM    126  C   VAL A  10      46.075  65.370  67.304  1.00  0.00           C  
ATOM    127  O   VAL A  10      45.611  65.171  66.209  1.00  0.00           O  
ATOM    128  CB  VAL A  10      44.965  66.439  69.170  1.00  0.00           C  
ATOM    129  CG1 VAL A  10      44.401  67.402  68.136  1.00  0.00           C  
ATOM    130  CG2 VAL A  10      43.976  66.228  70.306  1.00  0.00           C  
ATOM    131  H   VAL A  10      46.251  64.661  70.341  1.00  0.00           H  
ATOM    132  HA  VAL A  10      44.407  64.499  68.359  1.00  0.00           H  
ATOM    133  HB  VAL A  10      45.879  66.888  69.561  1.00  0.00           H  
ATOM    134 1HG1 VAL A  10      44.162  68.352  68.614  1.00  0.00           H  
ATOM    135 2HG1 VAL A  10      45.139  67.566  67.351  1.00  0.00           H  
ATOM    136 3HG1 VAL A  10      43.496  66.978  67.701  1.00  0.00           H  
ATOM    137 1HG2 VAL A  10      43.737  67.187  70.764  1.00  0.00           H  
ATOM    138 2HG2 VAL A  10      43.065  65.774  69.916  1.00  0.00           H  
ATOM    139 3HG2 VAL A  10      44.417  65.569  71.055  1.00  0.00           H  
ATOM    140  N   LEU A  11      47.389  65.789  67.510  1.00  0.00           N  
ATOM    141  CA  LEU A  11      48.392  66.056  66.440  1.00  0.00           C  
ATOM    142  C   LEU A  11      48.785  64.875  65.554  1.00  0.00           C  
ATOM    143  O   LEU A  11      48.755  64.947  64.339  1.00  0.00           O  
ATOM    144  CB  LEU A  11      49.671  66.611  67.079  1.00  0.00           C  
ATOM    145  CG  LEU A  11      50.825  66.905  66.111  1.00  0.00           C  
ATOM    146  CD1 LEU A  11      50.392  67.971  65.114  1.00  0.00           C  
ATOM    147  CD2 LEU A  11      52.046  67.355  66.898  1.00  0.00           C  
ATOM    148  H   LEU A  11      47.644  65.928  68.476  1.00  0.00           H  
ATOM    149  HA  LEU A  11      47.906  66.765  65.771  1.00  0.00           H  
ATOM    150 1HB  LEU A  11      49.428  67.538  67.595  1.00  0.00           H  
ATOM    151 2HB  LEU A  11      50.032  65.893  67.815  1.00  0.00           H  
ATOM    152  HG  LEU A  11      51.067  66.002  65.549  1.00  0.00           H  
ATOM    153 1HD1 LEU A  11      51.212  68.180  64.426  1.00  0.00           H  
ATOM    154 2HD1 LEU A  11      49.529  67.615  64.551  1.00  0.00           H  
ATOM    155 3HD1 LEU A  11      50.127  68.883  65.649  1.00  0.00           H  
ATOM    156 1HD2 LEU A  11      52.866  67.563  66.210  1.00  0.00           H  
ATOM    157 2HD2 LEU A  11      51.805  68.258  67.459  1.00  0.00           H  
ATOM    158 3HD2 LEU A  11      52.344  66.567  67.590  1.00  0.00           H  
ATOM    159  N   CYS A  12      49.152  63.775  66.206  1.00  0.00           N  
ATOM    160  CA  CYS A  12      49.408  62.482  65.509  1.00  0.00           C  
ATOM    161  C   CYS A  12      48.202  62.031  64.683  1.00  0.00           C  
ATOM    162  O   CYS A  12      48.408  61.685  63.587  1.00  0.00           O  
ATOM    163  CB  CYS A  12      49.753  61.382  66.514  1.00  0.00           C  
ATOM    164  SG  CYS A  12      50.161  59.792  65.755  1.00  0.00           S  
ATOM    165  H   CYS A  12      49.200  63.720  67.213  1.00  0.00           H  
ATOM    166  HA  CYS A  12      50.311  62.515  64.900  1.00  0.00           H  
ATOM    167 1HB  CYS A  12      50.603  61.696  67.119  1.00  0.00           H  
ATOM    168 2HB  CYS A  12      48.911  61.227  67.188  1.00  0.00           H  
ATOM    169  HG  CYS A  12      48.906  59.385  65.602  1.00  0.00           H  
ATOM    170  N   THR A  13      46.952  61.985  65.227  1.00  0.00           N  
ATOM    171  CA  THR A  13      45.792  61.666  64.491  1.00  0.00           C  
ATOM    172  C   THR A  13      45.377  62.611  63.379  1.00  0.00           C  
ATOM    173  O   THR A  13      45.049  62.055  62.300  1.00  0.00           O  
ATOM    174  CB  THR A  13      44.616  61.518  65.475  1.00  0.00           C  
ATOM    175  CG2 THR A  13      43.336  61.172  64.730  1.00  0.00           C  
ATOM    176  OG1 THR A  13      44.910  60.481  66.420  1.00  0.00           O  
ATOM    177  H   THR A  13      46.874  62.182  66.214  1.00  0.00           H  
ATOM    178  HA  THR A  13      45.948  60.664  64.089  1.00  0.00           H  
ATOM    179  HB  THR A  13      44.474  62.454  66.017  1.00  0.00           H  
ATOM    180  HG1 THR A  13      45.457  60.837  67.125  1.00  0.00           H  
ATOM    181 1HG2 THR A  13      42.517  61.072  65.441  1.00  0.00           H  
ATOM    182 2HG2 THR A  13      43.105  61.964  64.018  1.00  0.00           H  
ATOM    183 3HG2 THR A  13      43.469  60.233  64.196  1.00  0.00           H  
ATOM    184  N   LEU A  14      45.327  63.921  63.568  1.00  0.00           N  
ATOM    185  CA  LEU A  14      45.064  64.781  62.410  1.00  0.00           C  
ATOM    186  C   LEU A  14      46.088  64.717  61.262  1.00  0.00           C  
ATOM    187  O   LEU A  14      45.719  64.663  60.081  1.00  0.00           O  
ATOM    188  CB  LEU A  14      44.964  66.234  62.892  1.00  0.00           C  
ATOM    189  CG  LEU A  14      43.751  66.560  63.772  1.00  0.00           C  
ATOM    190  CD1 LEU A  14      43.877  67.981  64.306  1.00  0.00           C  
ATOM    191  CD2 LEU A  14      42.475  66.393  62.961  1.00  0.00           C  
ATOM    192  H   LEU A  14      45.733  64.329  64.397  1.00  0.00           H  
ATOM    193  HA  LEU A  14      44.079  64.608  61.977  1.00  0.00           H  
ATOM    194 1HB  LEU A  14      45.861  66.473  63.462  1.00  0.00           H  
ATOM    195 2HB  LEU A  14      44.927  66.888  62.021  1.00  0.00           H  
ATOM    196  HG  LEU A  14      43.729  65.884  64.627  1.00  0.00           H  
ATOM    197 1HD1 LEU A  14      43.015  68.213  64.932  1.00  0.00           H  
ATOM    198 2HD1 LEU A  14      44.788  68.067  64.899  1.00  0.00           H  
ATOM    199 3HD1 LEU A  14      43.919  68.680  63.472  1.00  0.00           H  
ATOM    200 1HD2 LEU A  14      41.612  66.624  63.587  1.00  0.00           H  
ATOM    201 2HD2 LEU A  14      42.496  67.070  62.106  1.00  0.00           H  
ATOM    202 3HD2 LEU A  14      42.401  65.364  62.607  1.00  0.00           H  
ATOM    203  N   LEU A  15      47.365  64.576  61.558  1.00  0.00           N  
ATOM    204  CA  LEU A  15      48.386  64.456  60.486  1.00  0.00           C  
ATOM    205  C   LEU A  15      48.195  63.040  59.885  1.00  0.00           C  
ATOM    206  O   LEU A  15      48.179  62.953  58.658  1.00  0.00           O  
ATOM    207  CB  LEU A  15      49.809  64.635  61.031  1.00  0.00           C  
ATOM    208  CG  LEU A  15      50.155  66.042  61.535  1.00  0.00           C  
ATOM    209  CD1 LEU A  15      51.545  66.031  62.158  1.00  0.00           C  
ATOM    210  CD2 LEU A  15      50.083  67.028  60.378  1.00  0.00           C  
ATOM    211  H   LEU A  15      47.623  64.677  62.530  1.00  0.00           H  
ATOM    212  HA  LEU A  15      48.160  65.172  59.694  1.00  0.00           H  
ATOM    213 1HB  LEU A  15      49.954  63.942  61.858  1.00  0.00           H  
ATOM    214 2HB  LEU A  15      50.518  64.382  60.243  1.00  0.00           H  
ATOM    215  HG  LEU A  15      49.445  66.337  62.308  1.00  0.00           H  
ATOM    216 1HD1 LEU A  15      51.791  67.031  62.516  1.00  0.00           H  
ATOM    217 2HD1 LEU A  15      51.563  65.332  62.994  1.00  0.00           H  
ATOM    218 3HD1 LEU A  15      52.276  65.724  61.411  1.00  0.00           H  
ATOM    219 1HD2 LEU A  15      50.328  68.028  60.737  1.00  0.00           H  
ATOM    220 2HD2 LEU A  15      50.793  66.735  59.605  1.00  0.00           H  
ATOM    221 3HD2 LEU A  15      49.074  67.029  59.964  1.00  0.00           H  
ATOM    222  N   GLY A  16      47.896  61.973  60.630  1.00  0.00           N  
ATOM    223  CA  GLY A  16      47.605  60.652  60.089  1.00  0.00           C  
ATOM    224  C   GLY A  16      46.345  60.742  59.019  1.00  0.00           C  
ATOM    225  O   GLY A  16      46.469  60.579  57.811  1.00  0.00           O  
ATOM    226  H   GLY A  16      47.767  62.219  61.600  1.00  0.00           H  
ATOM    227 1HA  GLY A  16      48.457  60.254  59.540  1.00  0.00           H  
ATOM    228 2HA  GLY A  16      47.237  59.886  60.772  1.00  0.00           H  
ATOM    229  N   LEU A  17      45.199  61.380  59.540  1.00  0.00           N  
ATOM    230  CA  LEU A  17      43.976  61.594  58.668  1.00  0.00           C  
ATOM    231  C   LEU A  17      44.263  62.443  57.453  1.00  0.00           C  
ATOM    232  O   LEU A  17      43.742  62.125  56.375  1.00  0.00           O  
ATOM    233  CB  LEU A  17      42.848  62.262  59.463  1.00  0.00           C  
ATOM    234  CG  LEU A  17      42.225  61.411  60.577  1.00  0.00           C  
ATOM    235  CD1 LEU A  17      41.278  62.270  61.404  1.00  0.00           C  
ATOM    236  CD2 LEU A  17      41.493  60.227  59.963  1.00  0.00           C  
ATOM    237  H   LEU A  17      45.254  61.670  60.506  1.00  0.00           H  
ATOM    238  HA  LEU A  17      43.602  60.610  58.387  1.00  0.00           H  
ATOM    239 1HB  LEU A  17      43.236  63.171  59.920  1.00  0.00           H  
ATOM    240 2HB  LEU A  17      42.052  62.538  58.772  1.00  0.00           H  
ATOM    241  HG  LEU A  17      43.010  61.048  61.240  1.00  0.00           H  
ATOM    242 1HD1 LEU A  17      40.835  61.665  62.196  1.00  0.00           H  
ATOM    243 2HD1 LEU A  17      41.831  63.098  61.848  1.00  0.00           H  
ATOM    244 3HD1 LEU A  17      40.489  62.662  60.763  1.00  0.00           H  
ATOM    245 1HD2 LEU A  17      41.051  59.621  60.754  1.00  0.00           H  
ATOM    246 2HD2 LEU A  17      40.707  60.589  59.300  1.00  0.00           H  
ATOM    247 3HD2 LEU A  17      42.197  59.620  59.392  1.00  0.00           H  
ATOM    248  N   LEU A  18      45.024  63.507  57.583  1.00  0.00           N  
ATOM    249  CA  LEU A  18      45.346  64.314  56.352  1.00  0.00           C  
ATOM    250  C   LEU A  18      46.113  63.586  55.327  1.00  0.00           C  
ATOM    251  O   LEU A  18      46.013  63.808  54.090  1.00  0.00           O  
ATOM    252  CB  LEU A  18      46.150  65.568  56.716  1.00  0.00           C  
ATOM    253  CG  LEU A  18      45.381  66.653  57.482  1.00  0.00           C  
ATOM    254  CD1 LEU A  18      46.352  67.726  57.956  1.00  0.00           C  
ATOM    255  CD2 LEU A  18      44.308  67.245  56.581  1.00  0.00           C  
ATOM    256  H   LEU A  18      45.379  63.821  58.475  1.00  0.00           H  
ATOM    257  HA  LEU A  18      44.468  64.730  55.859  1.00  0.00           H  
ATOM    258 1HB  LEU A  18      47.000  65.270  57.329  1.00  0.00           H  
ATOM    259 2HB  LEU A  18      46.530  66.017  55.798  1.00  0.00           H  
ATOM    260  HG  LEU A  18      44.913  66.213  58.363  1.00  0.00           H  
ATOM    261 1HD1 LEU A  18      45.805  68.496  58.499  1.00  0.00           H  
ATOM    262 2HD1 LEU A  18      47.097  67.278  58.613  1.00  0.00           H  
ATOM    263 3HD1 LEU A  18      46.848  68.173  57.095  1.00  0.00           H  
ATOM    264 1HD2 LEU A  18      43.760  68.016  57.125  1.00  0.00           H  
ATOM    265 2HD2 LEU A  18      44.775  67.686  55.700  1.00  0.00           H  
ATOM    266 3HD2 LEU A  18      43.618  66.460  56.271  1.00  0.00           H  
ATOM    267  N   SER A  19      47.103  62.741  55.724  1.00  0.00           N  
ATOM    268  CA  SER A  19      47.841  61.899  54.765  1.00  0.00           C  
ATOM    269  C   SER A  19      46.930  60.744  54.102  1.00  0.00           C  
ATOM    270  O   SER A  19      47.110  60.446  52.955  1.00  0.00           O  
ATOM    271  CB  SER A  19      49.033  61.290  55.477  1.00  0.00           C  
ATOM    272  OG  SER A  19      49.946  62.280  55.864  1.00  0.00           O  
ATOM    273  H   SER A  19      47.251  62.635  56.717  1.00  0.00           H  
ATOM    274  HA  SER A  19      48.390  62.408  53.970  1.00  0.00           H  
ATOM    275 1HB  SER A  19      48.691  60.743  56.356  1.00  0.00           H  
ATOM    276 2HB  SER A  19      49.525  60.576  54.818  1.00  0.00           H  
ATOM    277  HG  SER A  19      50.743  61.815  56.132  1.00  0.00           H  
ATOM    278  N   ALA A  20      46.090  60.113  54.945  1.00  0.00           N  
ATOM    279  CA  ALA A  20      45.254  58.983  54.631  1.00  0.00           C  
ATOM    280  C   ALA A  20      44.357  59.264  53.423  1.00  0.00           C  
ATOM    281  O   ALA A  20      44.146  58.401  52.534  1.00  0.00           O  
ATOM    282  CB  ALA A  20      44.446  58.495  55.842  1.00  0.00           C  
ATOM    283  H   ALA A  20      46.201  60.446  55.894  1.00  0.00           H  
ATOM    284  HA  ALA A  20      45.923  58.179  54.321  1.00  0.00           H  
ATOM    285 1HB  ALA A  20      45.055  58.162  56.683  1.00  0.00           H  
ATOM    286 2HB  ALA A  20      43.819  59.266  56.291  1.00  0.00           H  
ATOM    287 3HB  ALA A  20      43.757  57.694  55.572  1.00  0.00           H  
ATOM    288  N   LEU A  21      43.886  60.515  53.348  1.00  0.00           N  
ATOM    289  CA  LEU A  21      43.054  61.187  52.408  1.00  0.00           C  
ATOM    290  C   LEU A  21      43.549  61.096  50.893  1.00  0.00           C  
ATOM    291  O   LEU A  21      42.742  60.976  50.028  1.00  0.00           O  
ATOM    292  CB  LEU A  21      42.946  62.652  52.851  1.00  0.00           C  
ATOM    293  CG  LEU A  21      42.024  63.537  52.004  1.00  0.00           C  
ATOM    294  CD1 LEU A  21      40.601  62.998  52.069  1.00  0.00           C  
ATOM    295  CD2 LEU A  21      42.090  64.970  52.510  1.00  0.00           C  
ATOM    296  H   LEU A  21      44.002  61.022  54.212  1.00  0.00           H  
ATOM    297  HA  LEU A  21      42.075  60.713  52.483  1.00  0.00           H  
ATOM    298 1HB  LEU A  21      42.580  62.678  53.876  1.00  0.00           H  
ATOM    299 2HB  LEU A  21      43.942  63.095  52.831  1.00  0.00           H  
ATOM    300  HG  LEU A  21      42.345  63.505  50.962  1.00  0.00           H  
ATOM    301 1HD1 LEU A  21      39.946  63.628  51.466  1.00  0.00           H  
ATOM    302 2HD1 LEU A  21      40.580  61.979  51.682  1.00  0.00           H  
ATOM    303 3HD1 LEU A  21      40.258  63.003  53.102  1.00  0.00           H  
ATOM    304 1HD2 LEU A  21      41.435  65.600  51.907  1.00  0.00           H  
ATOM    305 2HD2 LEU A  21      41.767  65.003  53.551  1.00  0.00           H  
ATOM    306 3HD2 LEU A  21      43.114  65.336  52.436  1.00  0.00           H  
ATOM    307  N   GLU A  22      44.819  61.129  50.525  1.00  0.00           N  
ATOM    308  CA  GLU A  22      45.395  60.973  49.165  1.00  0.00           C  
ATOM    309  C   GLU A  22      45.914  59.568  48.975  1.00  0.00           C  
ATOM    310  O   GLU A  22      45.784  58.961  47.928  1.00  0.00           O  
ATOM    311  CB  GLU A  22      46.529  61.973  48.925  1.00  0.00           C  
ATOM    312  CG  GLU A  22      46.087  63.429  48.894  1.00  0.00           C  
ATOM    313  CD  GLU A  22      47.229  64.383  48.677  1.00  0.00           C  
ATOM    314  OE1 GLU A  22      48.305  64.109  49.152  1.00  0.00           O  
ATOM    315  OE2 GLU A  22      47.025  65.386  48.034  1.00  0.00           O1-
ATOM    316  H   GLU A  22      45.569  61.014  51.192  1.00  0.00           H  
ATOM    317  HA  GLU A  22      44.604  61.114  48.429  1.00  0.00           H  
ATOM    318 1HB  GLU A  22      47.279  61.868  49.709  1.00  0.00           H  
ATOM    319 2HB  GLU A  22      47.015  61.751  47.975  1.00  0.00           H  
ATOM    320 1HG  GLU A  22      45.361  63.561  48.092  1.00  0.00           H  
ATOM    321 2HG  GLU A  22      45.594  63.669  49.836  1.00  0.00           H  
ATOM    322  N   ASN A  23      46.442  58.982  50.030  1.00  0.00           N  
ATOM    323  CA  ASN A  23      47.142  57.722  50.038  1.00  0.00           C  
ATOM    324  C   ASN A  23      46.070  56.621  49.876  1.00  0.00           C  
ATOM    325  O   ASN A  23      46.234  55.655  49.109  1.00  0.00           O  
ATOM    326  CB  ASN A  23      47.958  57.550  51.306  1.00  0.00           C  
ATOM    327  CG  ASN A  23      49.236  58.341  51.282  1.00  0.00           C  
ATOM    328  ND2 ASN A  23      49.349  59.294  52.173  1.00  0.00           N  
ATOM    329  OD1 ASN A  23      50.121  58.090  50.457  1.00  0.00           O  
ATOM    330  H   ASN A  23      46.503  59.569  50.850  1.00  0.00           H  
ATOM    331  HA  ASN A  23      47.782  57.686  49.156  1.00  0.00           H  
ATOM    332 1HB  ASN A  23      47.365  57.865  52.166  1.00  0.00           H  
ATOM    333 2HB  ASN A  23      48.200  56.496  51.443  1.00  0.00           H  
ATOM    334 1HD2 ASN A  23      50.178  59.853  52.204  1.00  0.00           H  
ATOM    335 2HD2 ASN A  23      48.608  59.463  52.821  1.00  0.00           H  
ATOM    336  N   VAL A  24      44.831  56.775  50.522  1.00  0.00           N  
ATOM    337  CA  VAL A  24      43.684  55.837  50.222  1.00  0.00           C  
ATOM    338  C   VAL A  24      43.164  55.894  48.767  1.00  0.00           C  
ATOM    339  O   VAL A  24      42.835  54.873  48.206  1.00  0.00           O  
ATOM    340  CB  VAL A  24      42.501  56.142  51.160  1.00  0.00           C  
ATOM    341  CG1 VAL A  24      41.801  57.424  50.736  1.00  0.00           C  
ATOM    342  CG2 VAL A  24      41.528  54.973  51.164  1.00  0.00           C  
ATOM    343  H   VAL A  24      44.747  57.688  50.944  1.00  0.00           H  
ATOM    344  HA  VAL A  24      44.127  54.851  50.359  1.00  0.00           H  
ATOM    345  HB  VAL A  24      42.882  56.302  52.169  1.00  0.00           H  
ATOM    346 1HG1 VAL A  24      40.968  57.625  51.410  1.00  0.00           H  
ATOM    347 2HG1 VAL A  24      42.507  58.254  50.775  1.00  0.00           H  
ATOM    348 3HG1 VAL A  24      41.425  57.314  49.719  1.00  0.00           H  
ATOM    349 1HG2 VAL A  24      40.695  55.195  51.830  1.00  0.00           H  
ATOM    350 2HG2 VAL A  24      41.152  54.809  50.154  1.00  0.00           H  
ATOM    351 3HG2 VAL A  24      42.040  54.075  51.511  1.00  0.00           H  
ATOM    352  N   ALA A  25      43.251  57.053  48.087  1.00  0.00           N  
ATOM    353  CA  ALA A  25      42.962  57.222  46.664  1.00  0.00           C  
ATOM    354  C   ALA A  25      43.809  56.468  45.716  1.00  0.00           C  
ATOM    355  O   ALA A  25      43.277  55.927  44.727  1.00  0.00           O  
ATOM    356  CB  ALA A  25      42.765  58.704  46.331  1.00  0.00           C  
ATOM    357  H   ALA A  25      43.624  57.853  48.578  1.00  0.00           H  
ATOM    358  HA  ALA A  25      41.971  56.800  46.507  1.00  0.00           H  
ATOM    359 1HB  ALA A  25      41.957  59.092  46.952  1.00  0.00           H  
ATOM    360 2HB  ALA A  25      43.695  59.207  46.596  1.00  0.00           H  
ATOM    361 3HB  ALA A  25      42.416  58.866  45.311  1.00  0.00           H  
ATOM    362  N   VAL A  26      45.068  56.403  45.988  1.00  0.00           N  
ATOM    363  CA  VAL A  26      46.073  55.703  45.120  1.00  0.00           C  
ATOM    364  C   VAL A  26      45.830  54.223  45.211  1.00  0.00           C  
ATOM    365  O   VAL A  26      45.912  53.566  44.154  1.00  0.00           O  
ATOM    366  CB  VAL A  26      47.519  56.005  45.555  1.00  0.00           C  
ATOM    367  CG1 VAL A  26      48.505  55.210  44.713  1.00  0.00           C  
ATOM    368  CG2 VAL A  26      47.793  57.497  45.442  1.00  0.00           C  
ATOM    369  H   VAL A  26      45.390  57.039  46.706  1.00  0.00           H  
ATOM    370  HA  VAL A  26      45.919  55.989  44.079  1.00  0.00           H  
ATOM    371  HB  VAL A  26      47.651  55.688  46.590  1.00  0.00           H  
ATOM    372 1HG1 VAL A  26      49.523  55.435  45.035  1.00  0.00           H  
ATOM    373 2HG1 VAL A  26      48.314  54.144  44.838  1.00  0.00           H  
ATOM    374 3HG1 VAL A  26      48.389  55.480  43.664  1.00  0.00           H  
ATOM    375 1HG2 VAL A  26      48.817  57.703  45.752  1.00  0.00           H  
ATOM    376 2HG2 VAL A  26      47.655  57.815  44.408  1.00  0.00           H  
ATOM    377 3HG2 VAL A  26      47.102  58.043  46.085  1.00  0.00           H  
ATOM    378  N   LEU A  27      45.598  53.670  46.343  1.00  0.00           N  
ATOM    379  CA  LEU A  27      45.429  52.185  46.492  1.00  0.00           C  
ATOM    380  C   LEU A  27      44.089  51.748  45.804  1.00  0.00           C  
ATOM    381  O   LEU A  27      44.083  50.787  44.957  1.00  0.00           O  
ATOM    382  CB  LEU A  27      45.421  51.784  47.972  1.00  0.00           C  
ATOM    383  CG  LEU A  27      45.234  50.288  48.254  1.00  0.00           C  
ATOM    384  CD1 LEU A  27      46.359  49.502  47.594  1.00  0.00           C  
ATOM    385  CD2 LEU A  27      45.213  50.053  49.758  1.00  0.00           C  
ATOM    386  H   LEU A  27      45.894  54.212  47.141  1.00  0.00           H  
ATOM    387  HA  LEU A  27      46.239  51.557  46.121  1.00  0.00           H  
ATOM    388 1HB  LEU A  27      46.364  52.091  48.420  1.00  0.00           H  
ATOM    389 2HB  LEU A  27      44.614  52.319  48.473  1.00  0.00           H  
ATOM    390  HG  LEU A  27      44.292  49.950  47.821  1.00  0.00           H  
ATOM    391 1HD1 LEU A  27      46.226  48.439  47.794  1.00  0.00           H  
ATOM    392 2HD1 LEU A  27      46.338  49.672  46.517  1.00  0.00           H  
ATOM    393 3HD1 LEU A  27      47.317  49.830  47.996  1.00  0.00           H  
ATOM    394 1HD2 LEU A  27      45.080  48.990  49.958  1.00  0.00           H  
ATOM    395 2HD2 LEU A  27      46.155  50.389  50.192  1.00  0.00           H  
ATOM    396 3HD2 LEU A  27      44.389  50.612  50.201  1.00  0.00           H  
ATOM    397  N   TYR A  28      43.000  52.460  46.111  1.00  0.00           N  
ATOM    398  CA  TYR A  28      41.706  52.264  45.435  1.00  0.00           C  
ATOM    399  C   TYR A  28      41.911  52.419  43.927  1.00  0.00           C  
ATOM    400  O   TYR A  28      41.452  51.640  43.067  1.00  0.00           O  
ATOM    401  CB  TYR A  28      40.656  53.254  45.944  1.00  0.00           C  
ATOM    402  CG  TYR A  28      39.289  53.067  45.323  1.00  0.00           C  
ATOM    403  CD1 TYR A  28      38.431  52.094  45.813  1.00  0.00           C  
ATOM    404  CD2 TYR A  28      38.894  53.870  44.263  1.00  0.00           C  
ATOM    405  CE1 TYR A  28      37.183  51.924  45.246  1.00  0.00           C  
ATOM    406  CE2 TYR A  28      37.646  53.700  43.696  1.00  0.00           C  
ATOM    407  CZ  TYR A  28      36.792  52.732  44.184  1.00  0.00           C  
ATOM    408  OH  TYR A  28      35.549  52.562  43.618  1.00  0.00           O  
ATOM    409  H   TYR A  28      43.142  53.243  46.733  1.00  0.00           H  
ATOM    410  HA  TYR A  28      41.454  51.215  45.605  1.00  0.00           H  
ATOM    411 1HB  TYR A  28      40.554  53.153  47.026  1.00  0.00           H  
ATOM    412 2HB  TYR A  28      40.986  54.271  45.740  1.00  0.00           H  
ATOM    413  HD1 TYR A  28      38.741  51.463  46.647  1.00  0.00           H  
ATOM    414  HD2 TYR A  28      39.569  54.634  43.877  1.00  0.00           H  
ATOM    415  HE1 TYR A  28      36.509  51.160  45.631  1.00  0.00           H  
ATOM    416  HE2 TYR A  28      37.336  54.330  42.862  1.00  0.00           H  
ATOM    417  HH  TYR A  28      35.095  51.839  44.057  1.00  0.00           H  
ATOM    418  N   LEU A  29      42.613  53.468  43.489  1.00  0.00           N  
ATOM    419  CA  LEU A  29      42.830  53.851  42.084  1.00  0.00           C  
ATOM    420  C   LEU A  29      43.526  52.755  41.360  1.00  0.00           C  
ATOM    421  O   LEU A  29      42.899  52.277  40.415  1.00  0.00           O  
ATOM    422  CB  LEU A  29      43.662  55.135  41.979  1.00  0.00           C  
ATOM    423  CG  LEU A  29      44.053  55.560  40.558  1.00  0.00           C  
ATOM    424  CD1 LEU A  29      42.800  55.934  39.776  1.00  0.00           C  
ATOM    425  CD2 LEU A  29      45.023  56.730  40.626  1.00  0.00           C  
ATOM    426  H   LEU A  29      42.817  54.210  44.141  1.00  0.00           H  
ATOM    427  HA  LEU A  29      41.847  53.973  41.624  1.00  0.00           H  
ATOM    428 1HB  LEU A  29      43.097  55.952  42.425  1.00  0.00           H  
ATOM    429 2HB  LEU A  29      44.581  55.002  42.549  1.00  0.00           H  
ATOM    430  HG  LEU A  29      44.528  54.724  40.045  1.00  0.00           H  
ATOM    431 1HD1 LEU A  29      43.078  56.236  38.766  1.00  0.00           H  
ATOM    432 2HD1 LEU A  29      42.133  55.073  39.726  1.00  0.00           H  
ATOM    433 3HD1 LEU A  29      42.293  56.759  40.275  1.00  0.00           H  
ATOM    434 1HD2 LEU A  29      45.302  57.032  39.616  1.00  0.00           H  
ATOM    435 2HD2 LEU A  29      44.548  57.568  41.137  1.00  0.00           H  
ATOM    436 3HD2 LEU A  29      45.916  56.430  41.174  1.00  0.00           H  
ATOM    437  N   ILE A  30      44.626  52.203  41.803  1.00  0.00           N  
ATOM    438  CA  ILE A  30      45.416  51.304  41.017  1.00  0.00           C  
ATOM    439  C   ILE A  30      44.629  49.987  40.941  1.00  0.00           C  
ATOM    440  O   ILE A  30      44.665  49.233  39.965  1.00  0.00           O  
ATOM    441  CB  ILE A  30      46.811  51.087  41.631  1.00  0.00           C  
ATOM    442  CG1 ILE A  30      47.744  50.425  40.613  1.00  0.00           C  
ATOM    443  CG2 ILE A  30      46.711  50.244  42.893  1.00  0.00           C  
ATOM    444  CD1 ILE A  30      49.208  50.514  40.980  1.00  0.00           C  
ATOM    445  H   ILE A  30      45.086  52.777  42.495  1.00  0.00           H  
ATOM    446  HA  ILE A  30      45.515  51.546  39.959  1.00  0.00           H  
ATOM    447  HB  ILE A  30      47.251  52.051  41.883  1.00  0.00           H  
ATOM    448 1HG1 ILE A  30      47.481  49.373  40.509  1.00  0.00           H  
ATOM    449 2HG1 ILE A  30      47.610  50.893  39.638  1.00  0.00           H  
ATOM    450 1HG2 ILE A  30      47.706  50.099  43.313  1.00  0.00           H  
ATOM    451 2HG2 ILE A  30      46.080  50.752  43.620  1.00  0.00           H  
ATOM    452 3HG2 ILE A  30      46.275  49.274  42.649  1.00  0.00           H  
ATOM    453 1HD1 ILE A  30      49.806  50.024  40.212  1.00  0.00           H  
ATOM    454 2HD1 ILE A  30      49.502  51.561  41.056  1.00  0.00           H  
ATOM    455 3HD1 ILE A  30      49.373  50.020  41.937  1.00  0.00           H  
ATOM    456  N   LEU A  31      43.872  49.691  41.988  1.00  0.00           N  
ATOM    457  CA  LEU A  31      43.008  48.474  41.931  1.00  0.00           C  
ATOM    458  C   LEU A  31      41.841  48.635  40.949  1.00  0.00           C  
ATOM    459  O   LEU A  31      41.352  47.601  40.503  1.00  0.00           O  
ATOM    460  CB  LEU A  31      42.450  48.153  43.324  1.00  0.00           C  
ATOM    461  CG  LEU A  31      43.483  47.711  44.369  1.00  0.00           C  
ATOM    462  CD1 LEU A  31      42.818  47.625  45.736  1.00  0.00           C  
ATOM    463  CD2 LEU A  31      44.074  46.369  43.963  1.00  0.00           C  
ATOM    464  H   LEU A  31      43.737  50.336  42.753  1.00  0.00           H  
ATOM    465  HA  LEU A  31      43.534  47.627  41.492  1.00  0.00           H  
ATOM    466 1HB  LEU A  31      41.948  49.038  43.709  1.00  0.00           H  
ATOM    467 2HB  LEU A  31      41.714  47.355  43.228  1.00  0.00           H  
ATOM    468  HG  LEU A  31      44.278  48.454  44.430  1.00  0.00           H  
ATOM    469 1HD1 LEU A  31      43.553  47.311  46.478  1.00  0.00           H  
ATOM    470 2HD1 LEU A  31      42.422  48.603  46.009  1.00  0.00           H  
ATOM    471 3HD1 LEU A  31      42.006  46.900  45.700  1.00  0.00           H  
ATOM    472 1HD2 LEU A  31      44.809  46.055  44.705  1.00  0.00           H  
ATOM    473 2HD2 LEU A  31      43.279  45.625  43.901  1.00  0.00           H  
ATOM    474 3HD2 LEU A  31      44.558  46.464  42.990  1.00  0.00           H  
ATOM    475  N   SER A  32      41.335  49.863  40.723  1.00  0.00           N  
ATOM    476  CA  SER A  32      40.146  50.253  39.922  1.00  0.00           C  
ATOM    477  C   SER A  32      40.507  50.540  38.509  1.00  0.00           C  
ATOM    478  O   SER A  32      39.702  50.360  37.611  1.00  0.00           O  
ATOM    479  CB  SER A  32      39.473  51.477  40.512  1.00  0.00           C  
ATOM    480  OG  SER A  32      39.030  51.227  41.817  1.00  0.00           O  
ATOM    481  H   SER A  32      41.790  50.595  41.252  1.00  0.00           H  
ATOM    482  HA  SER A  32      39.434  49.429  39.873  1.00  0.00           H  
ATOM    483 1HB  SER A  32      40.175  52.311  40.517  1.00  0.00           H  
ATOM    484 2HB  SER A  32      38.629  51.764  39.887  1.00  0.00           H  
ATOM    485  HG  SER A  32      39.816  51.225  42.368  1.00  0.00           H  
ATOM    486  N   SER A  33      41.705  51.165  38.367  1.00  0.00           N  
ATOM    487  CA  SER A  33      42.270  51.668  37.115  1.00  0.00           C  
ATOM    488  C   SER A  33      42.578  50.626  36.035  1.00  0.00           C  
ATOM    489  O   SER A  33      43.024  49.491  36.376  1.00  0.00           O  
ATOM    490  CB  SER A  33      43.544  52.427  37.432  1.00  0.00           C  
ATOM    491  OG  SER A  33      44.189  52.838  36.258  1.00  0.00           O  
ATOM    492  H   SER A  33      42.347  51.154  39.147  1.00  0.00           H  
ATOM    493  HA  SER A  33      41.608  52.363  36.597  1.00  0.00           H  
ATOM    494 1HB  SER A  33      43.308  53.296  38.044  1.00  0.00           H  
ATOM    495 2HB  SER A  33      44.211  51.790  38.012  1.00  0.00           H  
ATOM    496  HG  SER A  33      44.378  53.773  36.373  1.00  0.00           H  
ATOM    497  N   HIS A  34      42.367  50.907  34.733  1.00  0.00           N  
ATOM    498  CA  HIS A  34      42.892  50.101  33.629  1.00  0.00           C  
ATOM    499  C   HIS A  34      44.137  50.662  33.051  1.00  0.00           C  
ATOM    500  O   HIS A  34      44.547  50.192  32.089  1.00  0.00           O  
ATOM    501  CB  HIS A  34      41.855  49.962  32.510  1.00  0.00           C  
ATOM    502  CG  HIS A  34      40.626  49.211  32.919  1.00  0.00           C  
ATOM    503  CD2 HIS A  34      39.368  49.636  33.185  1.00  0.00           C  
ATOM    504  ND1 HIS A  34      40.614  47.844  33.096  1.00  0.00           N  
ATOM    505  CE1 HIS A  34      39.401  47.460  33.455  1.00  0.00           C  
ATOM    506  NE2 HIS A  34      38.627  48.528  33.515  1.00  0.00           N  
ATOM    507  H   HIS A  34      42.114  51.858  34.510  1.00  0.00           H  
ATOM    508  HA  HIS A  34      43.104  49.078  33.935  1.00  0.00           H  
ATOM    509 1HB  HIS A  34      41.552  50.953  32.169  1.00  0.00           H  
ATOM    510 2HB  HIS A  34      42.302  49.447  31.661  1.00  0.00           H  
ATOM    511  HD2 HIS A  34      39.010  50.665  33.144  1.00  0.00           H  
ATOM    512  HE1 HIS A  34      39.093  46.436  33.665  1.00  0.00           H  
ATOM    513  HE2 HIS A  34      37.648  48.535  33.763  1.00  0.00           H  
ATOM    514  N   GLN A  35      44.746  51.641  33.635  1.00  0.00           N  
ATOM    515  CA  GLN A  35      45.930  52.246  33.146  1.00  0.00           C  
ATOM    516  C   GLN A  35      47.270  52.004  33.867  1.00  0.00           C  
ATOM    517  O   GLN A  35      48.303  51.772  33.165  1.00  0.00           O  
ATOM    518  CB  GLN A  35      45.666  53.753  33.086  1.00  0.00           C  
ATOM    519  CG  GLN A  35      46.824  54.567  32.535  1.00  0.00           C  
ATOM    520  CD  GLN A  35      46.466  56.029  32.347  1.00  0.00           C  
ATOM    521  NE2 GLN A  35      47.474  56.856  32.093  1.00  0.00           N  
ATOM    522  OE1 GLN A  35      45.296  56.412  32.429  1.00  0.00           O  
ATOM    523  H   GLN A  35      44.260  52.012  34.439  1.00  0.00           H  
ATOM    524  HA  GLN A  35      46.137  51.940  32.121  1.00  0.00           H  
ATOM    525 1HB  GLN A  35      44.793  53.945  32.462  1.00  0.00           H  
ATOM    526 2HB  GLN A  35      45.441  54.123  34.087  1.00  0.00           H  
ATOM    527 1HG  GLN A  35      47.661  54.507  33.231  1.00  0.00           H  
ATOM    528 2HG  GLN A  35      47.113  54.159  31.567  1.00  0.00           H  
ATOM    529 1HE2 GLN A  35      47.299  57.833  31.960  1.00  0.00           H  
ATOM    530 2HE2 GLN A  35      48.408  56.504  32.036  1.00  0.00           H  
ATOM    531  N   LEU A  36      47.283  52.007  35.203  1.00  0.00           N  
ATOM    532  CA  LEU A  36      48.431  51.831  35.988  1.00  0.00           C  
ATOM    533  C   LEU A  36      48.848  50.318  36.198  1.00  0.00           C  
ATOM    534  O   LEU A  36      49.283  49.881  37.281  1.00  0.00           O  
ATOM    535  CB  LEU A  36      48.179  52.519  37.336  1.00  0.00           C  
ATOM    536  CG  LEU A  36      47.809  54.006  37.265  1.00  0.00           C  
ATOM    537  CD1 LEU A  36      47.509  54.522  38.665  1.00  0.00           C  
ATOM    538  CD2 LEU A  36      48.952  54.784  36.629  1.00  0.00           C  
ATOM    539  H   LEU A  36      46.425  52.187  35.705  1.00  0.00           H  
ATOM    540  HA  LEU A  36      49.230  52.366  35.474  1.00  0.00           H  
ATOM    541 1HB  LEU A  36      47.368  52.000  37.844  1.00  0.00           H  
ATOM    542 2HB  LEU A  36      49.078  52.430  37.945  1.00  0.00           H  
ATOM    543  HG  LEU A  36      46.908  54.129  36.664  1.00  0.00           H  
ATOM    544 1HD1 LEU A  36      47.246  55.579  38.615  1.00  0.00           H  
ATOM    545 2HD1 LEU A  36      46.675  53.962  39.089  1.00  0.00           H  
ATOM    546 3HD1 LEU A  36      48.388  54.397  39.296  1.00  0.00           H  
ATOM    547 1HD2 LEU A  36      48.688  55.841  36.578  1.00  0.00           H  
ATOM    548 2HD2 LEU A  36      49.853  54.663  37.230  1.00  0.00           H  
ATOM    549 3HD2 LEU A  36      49.133  54.406  35.622  1.00  0.00           H  
ATOM    550  N   ARG A  37      49.015  49.645  35.041  1.00  0.00           N  
ATOM    551  CA  ARG A  37      49.536  48.211  34.972  1.00  0.00           C  
ATOM    552  C   ARG A  37      51.071  48.009  35.276  1.00  0.00           C  
ATOM    553  O   ARG A  37      51.397  46.922  35.707  1.00  0.00           O  
ATOM    554  CB  ARG A  37      49.255  47.636  33.591  1.00  0.00           C  
ATOM    555  CG  ARG A  37      47.784  47.413  33.278  1.00  0.00           C  
ATOM    556  CD  ARG A  37      47.588  46.904  31.897  1.00  0.00           C  
ATOM    557  NE  ARG A  37      46.180  46.717  31.583  1.00  0.00           N  
ATOM    558  CZ  ARG A  37      45.712  46.282  30.397  1.00  0.00           C  
ATOM    559  NH1 ARG A  37      46.550  45.994  29.425  1.00  0.00           N1+
ATOM    560  NH2 ARG A  37      44.411  46.144  30.210  1.00  0.00           N  
ATOM    561  H   ARG A  37      49.115  50.176  34.189  1.00  0.00           H  
ATOM    562  HA  ARG A  37      49.144  47.606  35.791  1.00  0.00           H  
ATOM    563 1HB  ARG A  37      49.656  48.305  32.831  1.00  0.00           H  
ATOM    564 2HB  ARG A  37      49.764  46.678  33.486  1.00  0.00           H  
ATOM    565 1HG  ARG A  37      47.370  46.683  33.975  1.00  0.00           H  
ATOM    566 2HG  ARG A  37      47.244  48.356  33.377  1.00  0.00           H  
ATOM    567 1HD  ARG A  37      48.004  47.615  31.184  1.00  0.00           H  
ATOM    568 2HD  ARG A  37      48.092  45.944  31.788  1.00  0.00           H  
ATOM    569  HE  ARG A  37      45.505  46.928  32.306  1.00  0.00           H  
ATOM    570 1HH1 ARG A  37      47.545  46.099  29.568  1.00  0.00           H  
ATOM    571 2HH1 ARG A  37      46.199  45.668  28.536  1.00  0.00           H  
ATOM    572 1HH2 ARG A  37      43.767  46.366  30.957  1.00  0.00           H  
ATOM    573 2HH2 ARG A  37      44.061  45.818  29.321  1.00  0.00           H  
ATOM    574  N   LYS A  38      51.947  48.957  34.938  1.00  0.00           N  
ATOM    575  CA  LYS A  38      53.414  48.881  35.067  1.00  0.00           C  
ATOM    576  C   LYS A  38      53.876  48.573  36.500  1.00  0.00           C  
ATOM    577  O   LYS A  38      53.411  49.231  37.470  1.00  0.00           O  
ATOM    578  CB  LYS A  38      54.050  50.188  34.592  1.00  0.00           C  
ATOM    579  CG  LYS A  38      55.568  50.144  34.477  1.00  0.00           C  
ATOM    580  CD  LYS A  38      56.122  51.465  33.964  1.00  0.00           C  
ATOM    581  CE  LYS A  38      57.644  51.456  33.940  1.00  0.00           C  
ATOM    582  NZ  LYS A  38      58.201  52.762  33.496  1.00  0.00           N1+
ATOM    583  H   LYS A  38      51.584  49.879  34.740  1.00  0.00           H  
ATOM    584  HA  LYS A  38      53.721  48.103  34.366  1.00  0.00           H  
ATOM    585 1HB  LYS A  38      53.648  50.455  33.614  1.00  0.00           H  
ATOM    586 2HB  LYS A  38      53.790  50.991  35.282  1.00  0.00           H  
ATOM    587 1HG  LYS A  38      56.001  49.933  35.455  1.00  0.00           H  
ATOM    588 2HG  LYS A  38      55.858  49.348  33.792  1.00  0.00           H  
ATOM    589 1HD  LYS A  38      55.752  51.648  32.955  1.00  0.00           H  
ATOM    590 2HD  LYS A  38      55.784  52.276  34.609  1.00  0.00           H  
ATOM    591 1HE  LYS A  38      58.022  51.233  34.937  1.00  0.00           H  
ATOM    592 2HE  LYS A  38      57.992  50.678  33.261  1.00  0.00           H  
ATOM    593 1HZ  LYS A  38      59.210  52.715  33.493  1.00  0.00           H  
ATOM    594 2HZ  LYS A  38      57.871  52.971  32.564  1.00  0.00           H  
ATOM    595 3HZ  LYS A  38      57.901  53.489  34.129  1.00  0.00           H  
ATOM    596  N   PRO A  39      54.827  47.681  36.674  1.00  0.00           N  
ATOM    597  CA  PRO A  39      55.430  47.339  37.957  1.00  0.00           C  
ATOM    598  C   PRO A  39      55.794  48.606  38.843  1.00  0.00           C  
ATOM    599  O   PRO A  39      55.587  48.568  40.092  1.00  0.00           O  
ATOM    600  CB  PRO A  39      56.680  46.573  37.513  1.00  0.00           C  
ATOM    601  CG  PRO A  39      56.255  45.868  36.270  1.00  0.00           C  
ATOM    602  CD  PRO A  39      55.390  46.868  35.550  1.00  0.00           C  
ATOM    603  HA  PRO A  39      54.769  46.802  38.637  1.00  0.00           H  
ATOM    604 1HB  PRO A  39      57.510  47.275  37.343  1.00  0.00           H  
ATOM    605 2HB  PRO A  39      57.000  45.883  38.307  1.00  0.00           H  
ATOM    606 1HG  PRO A  39      57.135  45.569  35.683  1.00  0.00           H  
ATOM    607 2HG  PRO A  39      55.713  44.945  36.524  1.00  0.00           H  
ATOM    608 1HD  PRO A  39      56.017  47.495  34.899  1.00  0.00           H  
ATOM    609 2HD  PRO A  39      54.628  46.337  34.961  1.00  0.00           H  
ATOM    610  N   SER A  40      56.317  49.635  38.251  1.00  0.00           N  
ATOM    611  CA  SER A  40      56.606  50.895  38.963  1.00  0.00           C  
ATOM    612  C   SER A  40      55.332  51.541  39.563  1.00  0.00           C  
ATOM    613  O   SER A  40      55.440  52.227  40.545  1.00  0.00           O  
ATOM    614  CB  SER A  40      57.275  51.873  38.017  1.00  0.00           C  
ATOM    615  OG  SER A  40      56.375  52.329  37.045  1.00  0.00           O  
ATOM    616  H   SER A  40      56.397  49.590  37.245  1.00  0.00           H  
ATOM    617  HA  SER A  40      57.245  50.571  39.784  1.00  0.00           H  
ATOM    618 1HB  SER A  40      57.663  52.720  38.583  1.00  0.00           H  
ATOM    619 2HB  SER A  40      58.122  51.389  37.533  1.00  0.00           H  
ATOM    620  HG  SER A  40      55.680  52.789  37.523  1.00  0.00           H  
ATOM    621  N   TYR A  41      54.129  51.440  38.988  1.00  0.00           N  
ATOM    622  CA  TYR A  41      52.939  51.953  39.664  1.00  0.00           C  
ATOM    623  C   TYR A  41      52.359  51.054  40.799  1.00  0.00           C  
ATOM    624  O   TYR A  41      51.988  51.522  41.849  1.00  0.00           O  
ATOM    625  CB  TYR A  41      51.858  52.217  38.614  1.00  0.00           C  
ATOM    626  CG  TYR A  41      52.268  53.212  37.552  1.00  0.00           C  
ATOM    627  CD1 TYR A  41      52.163  52.876  36.210  1.00  0.00           C  
ATOM    628  CD2 TYR A  41      52.750  54.459  37.919  1.00  0.00           C  
ATOM    629  CE1 TYR A  41      52.538  53.785  35.239  1.00  0.00           C  
ATOM    630  CE2 TYR A  41      53.125  55.368  36.948  1.00  0.00           C  
ATOM    631  CZ  TYR A  41      53.020  55.034  35.613  1.00  0.00           C  
ATOM    632  OH  TYR A  41      53.393  55.939  34.646  1.00  0.00           O  
ATOM    633  H   TYR A  41      54.033  50.900  38.139  1.00  0.00           H  
ATOM    634  HA  TYR A  41      53.036  52.962  40.059  1.00  0.00           H  
ATOM    635 1HB  TYR A  41      51.593  51.281  38.121  1.00  0.00           H  
ATOM    636 2HB  TYR A  41      50.960  52.593  39.104  1.00  0.00           H  
ATOM    637  HD1 TYR A  41      51.785  51.895  35.921  1.00  0.00           H  
ATOM    638  HD2 TYR A  41      52.833  54.723  38.973  1.00  0.00           H  
ATOM    639  HE1 TYR A  41      52.455  53.521  34.185  1.00  0.00           H  
ATOM    640  HE2 TYR A  41      53.504  56.349  37.237  1.00  0.00           H  
ATOM    641  HH  TYR A  41      53.121  55.616  33.784  1.00  0.00           H  
ATOM    642  N   LEU A  42      52.577  49.709  40.660  1.00  0.00           N  
ATOM    643  CA  LEU A  42      52.325  48.702  41.727  1.00  0.00           C  
ATOM    644  C   LEU A  42      53.317  48.873  43.010  1.00  0.00           C  
ATOM    645  O   LEU A  42      52.811  48.775  44.102  1.00  0.00           O  
ATOM    646  CB  LEU A  42      52.473  47.300  41.121  1.00  0.00           C  
ATOM    647  CG  LEU A  42      51.395  46.898  40.106  1.00  0.00           C  
ATOM    648  CD1 LEU A  42      51.795  45.593  39.430  1.00  0.00           C  
ATOM    649  CD2 LEU A  42      50.056  46.758  40.814  1.00  0.00           C  
ATOM    650  H   LEU A  42      52.851  49.372  39.749  1.00  0.00           H  
ATOM    651  HA  LEU A  42      51.300  48.762  42.091  1.00  0.00           H  
ATOM    652 1HB  LEU A  42      53.438  47.237  40.621  1.00  0.00           H  
ATOM    653 2HB  LEU A  42      52.457  46.569  41.929  1.00  0.00           H  
ATOM    654  HG  LEU A  42      51.319  47.663  39.333  1.00  0.00           H  
ATOM    655 1HD1 LEU A  42      51.030  45.307  38.709  1.00  0.00           H  
ATOM    656 2HD1 LEU A  42      52.746  45.727  38.915  1.00  0.00           H  
ATOM    657 3HD1 LEU A  42      51.896  44.810  40.182  1.00  0.00           H  
ATOM    658 1HD2 LEU A  42      49.290  46.473  40.093  1.00  0.00           H  
ATOM    659 2HD2 LEU A  42      50.131  45.992  41.586  1.00  0.00           H  
ATOM    660 3HD2 LEU A  42      49.786  47.710  41.273  1.00  0.00           H  
ATOM    661  N   PHE A  43      54.658  49.147  42.844  1.00  0.00           N  
ATOM    662  CA  PHE A  43      55.580  49.470  43.958  1.00  0.00           C  
ATOM    663  C   PHE A  43      55.090  50.797  44.634  1.00  0.00           C  
ATOM    664  O   PHE A  43      54.947  50.821  45.812  1.00  0.00           O  
ATOM    665  CB  PHE A  43      56.992  49.615  43.356  1.00  0.00           C  
ATOM    666  CG  PHE A  43      57.585  48.425  42.613  1.00  0.00           C  
ATOM    667  CD1 PHE A  43      57.225  47.096  42.991  1.00  0.00           C  
ATOM    668  CD2 PHE A  43      58.532  48.643  41.602  1.00  0.00           C  
ATOM    669  CE1 PHE A  43      57.774  46.020  42.391  1.00  0.00           C  
ATOM    670  CE2 PHE A  43      59.130  47.494  40.991  1.00  0.00           C  
ATOM    671  CZ  PHE A  43      58.733  46.205  41.431  1.00  0.00           C  
ATOM    672  H   PHE A  43      54.906  49.358  41.888  1.00  0.00           H  
ATOM    673  HA  PHE A  43      55.649  48.749  44.771  1.00  0.00           H  
ATOM    674 1HB  PHE A  43      56.882  50.355  42.564  1.00  0.00           H  
ATOM    675 2HB  PHE A  43      57.630  50.016  44.142  1.00  0.00           H  
ATOM    676  HD1 PHE A  43      56.690  46.928  43.915  1.00  0.00           H  
ATOM    677  HD2 PHE A  43      58.774  49.675  41.397  1.00  0.00           H  
ATOM    678  HE1 PHE A  43      57.577  44.992  42.659  1.00  0.00           H  
ATOM    679  HE2 PHE A  43      59.974  47.590  40.322  1.00  0.00           H  
ATOM    680  HZ  PHE A  43      59.223  45.297  41.113  1.00  0.00           H  
ATOM    681  N   ILE A  44      54.672  51.816  43.844  1.00  0.00           N  
ATOM    682  CA  ILE A  44      54.096  53.066  44.350  1.00  0.00           C  
ATOM    683  C   ILE A  44      52.734  52.827  45.058  1.00  0.00           C  
ATOM    684  O   ILE A  44      52.462  53.390  46.074  1.00  0.00           O  
ATOM    685  CB  ILE A  44      53.914  54.076  43.202  1.00  0.00           C  
ATOM    686  CG1 ILE A  44      55.275  54.530  42.669  1.00  0.00           C  
ATOM    687  CG2 ILE A  44      53.097  55.271  43.670  1.00  0.00           C  
ATOM    688  CD1 ILE A  44      55.198  55.291  41.365  1.00  0.00           C  
ATOM    689  H   ILE A  44      54.749  51.689  42.846  1.00  0.00           H  
ATOM    690  HA  ILE A  44      54.718  53.521  45.118  1.00  0.00           H  
ATOM    691  HB  ILE A  44      53.395  53.595  42.373  1.00  0.00           H  
ATOM    692 1HG1 ILE A  44      55.762  55.166  43.408  1.00  0.00           H  
ATOM    693 2HG1 ILE A  44      55.915  53.660  42.517  1.00  0.00           H  
ATOM    694 1HG2 ILE A  44      52.978  55.975  42.847  1.00  0.00           H  
ATOM    695 2HG2 ILE A  44      52.116  54.933  44.002  1.00  0.00           H  
ATOM    696 3HG2 ILE A  44      53.611  55.762  44.496  1.00  0.00           H  
ATOM    697 1HD1 ILE A  44      56.202  55.579  41.051  1.00  0.00           H  
ATOM    698 2HD1 ILE A  44      54.745  54.659  40.601  1.00  0.00           H  
ATOM    699 3HD1 ILE A  44      54.592  56.186  41.502  1.00  0.00           H  
ATOM    700  N   GLY A  45      51.850  51.951  44.481  1.00  0.00           N  
ATOM    701  CA  GLY A  45      50.498  51.608  45.062  1.00  0.00           C  
ATOM    702  C   GLY A  45      50.665  51.049  46.463  1.00  0.00           C  
ATOM    703  O   GLY A  45      50.093  51.580  47.420  1.00  0.00           O  
ATOM    704  H   GLY A  45      52.139  51.645  43.564  1.00  0.00           H  
ATOM    705 1HA  GLY A  45      49.887  52.499  45.202  1.00  0.00           H  
ATOM    706 2HA  GLY A  45      49.950  50.897  44.445  1.00  0.00           H  
ATOM    707  N   SER A  46      51.535  50.059  46.524  1.00  0.00           N  
ATOM    708  CA  SER A  46      51.946  49.496  47.860  1.00  0.00           C  
ATOM    709  C   SER A  46      52.606  50.494  48.825  1.00  0.00           C  
ATOM    710  O   SER A  46      52.169  50.496  49.934  1.00  0.00           O  
ATOM    711  CB  SER A  46      52.906  48.342  47.648  1.00  0.00           C  
ATOM    712  OG  SER A  46      53.378  47.851  48.872  1.00  0.00           O  
ATOM    713  H   SER A  46      52.051  49.815  45.691  1.00  0.00           H  
ATOM    714  HA  SER A  46      51.023  49.058  48.239  1.00  0.00           H  
ATOM    715 1HB  SER A  46      52.399  47.543  47.105  1.00  0.00           H  
ATOM    716 2HB  SER A  46      53.745  48.672  47.036  1.00  0.00           H  
ATOM    717  HG  SER A  46      54.211  48.302  49.034  1.00  0.00           H  
ATOM    718  N   LEU A  47      53.524  51.294  48.339  1.00  0.00           N  
ATOM    719  CA  LEU A  47      54.124  52.408  49.081  1.00  0.00           C  
ATOM    720  C   LEU A  47      53.048  53.267  49.712  1.00  0.00           C  
ATOM    721  O   LEU A  47      52.893  53.324  50.960  1.00  0.00           O  
ATOM    722  CB  LEU A  47      54.994  53.268  48.155  1.00  0.00           C  
ATOM    723  CG  LEU A  47      55.712  54.447  48.824  1.00  0.00           C  
ATOM    724  CD1 LEU A  47      56.716  53.921  49.840  1.00  0.00           C  
ATOM    725  CD2 LEU A  47      56.400  55.291  47.761  1.00  0.00           C  
ATOM    726  H   LEU A  47      53.584  51.285  47.330  1.00  0.00           H  
ATOM    727  HA  LEU A  47      54.626  51.932  49.924  1.00  0.00           H  
ATOM    728 1HB  LEU A  47      55.752  52.632  47.702  1.00  0.00           H  
ATOM    729 2HB  LEU A  47      54.364  53.670  47.362  1.00  0.00           H  
ATOM    730  HG  LEU A  47      54.986  55.059  49.359  1.00  0.00           H  
ATOM    731 1HD1 LEU A  47      57.226  54.759  50.315  1.00  0.00           H  
ATOM    732 2HD1 LEU A  47      56.194  53.337  50.599  1.00  0.00           H  
ATOM    733 3HD1 LEU A  47      57.447  53.290  49.336  1.00  0.00           H  
ATOM    734 1HD2 LEU A  47      56.910  56.130  48.237  1.00  0.00           H  
ATOM    735 2HD2 LEU A  47      57.128  54.680  47.227  1.00  0.00           H  
ATOM    736 3HD2 LEU A  47      55.657  55.669  47.059  1.00  0.00           H  
ATOM    737  N   ALA A  48      52.051  53.642  48.865  1.00  0.00           N  
ATOM    738  CA  ALA A  48      50.868  54.538  49.129  1.00  0.00           C  
ATOM    739  C   ALA A  48      50.028  53.885  50.260  1.00  0.00           C  
ATOM    740  O   ALA A  48      49.335  54.427  51.043  1.00  0.00           O  
ATOM    741  CB  ALA A  48      50.210  55.102  47.878  1.00  0.00           C  
ATOM    742  H   ALA A  48      52.273  53.649  47.880  1.00  0.00           H  
ATOM    743  HA  ALA A  48      51.287  55.342  49.736  1.00  0.00           H  
ATOM    744 1HB  ALA A  48      51.008  55.644  47.373  1.00  0.00           H  
ATOM    745 2HB  ALA A  48      49.901  54.250  47.272  1.00  0.00           H  
ATOM    746 3HB  ALA A  48      49.425  55.797  48.180  1.00  0.00           H  
ATOM    747  N   GLY A  49      50.008  52.553  50.105  1.00  0.00           N  
ATOM    748  CA  GLY A  49      49.326  51.494  50.857  1.00  0.00           C  
ATOM    749  C   GLY A  49      49.879  51.324  52.275  1.00  0.00           C  
ATOM    750  O   GLY A  49      49.161  51.368  53.261  1.00  0.00           O  
ATOM    751  H   GLY A  49      50.430  52.287  49.227  1.00  0.00           H  
ATOM    752 1HA  GLY A  49      48.242  51.579  50.782  1.00  0.00           H  
ATOM    753 2HA  GLY A  49      49.392  50.509  50.390  1.00  0.00           H  
ATOM    754  N   ALA A  50      51.212  51.322  52.384  1.00  0.00           N  
ATOM    755  CA  ALA A  50      51.917  51.388  53.693  1.00  0.00           C  
ATOM    756  C   ALA A  50      51.575  52.705  54.331  1.00  0.00           C  
ATOM    757  O   ALA A  50      51.471  52.731  55.525  1.00  0.00           O  
ATOM    758  CB  ALA A  50      53.354  51.118  53.428  1.00  0.00           C  
ATOM    759  H   ALA A  50      51.792  51.565  51.592  1.00  0.00           H  
ATOM    760  HA  ALA A  50      51.467  50.663  54.370  1.00  0.00           H  
ATOM    761 1HB  ALA A  50      53.764  50.924  54.420  1.00  0.00           H  
ATOM    762 2HB  ALA A  50      53.573  50.263  52.789  1.00  0.00           H  
ATOM    763 3HB  ALA A  50      53.806  52.022  53.023  1.00  0.00           H  
ATOM    764  N   ASP A  51      51.559  53.832  53.580  1.00  0.00           N  
ATOM    765  CA  ASP A  51      51.233  55.156  54.109  1.00  0.00           C  
ATOM    766  C   ASP A  51      49.783  55.185  54.556  1.00  0.00           C  
ATOM    767  O   ASP A  51      49.474  55.789  55.563  1.00  0.00           O  
ATOM    768  CB  ASP A  51      51.479  56.243  53.060  1.00  0.00           C  
ATOM    769  CG  ASP A  51      52.957  56.459  52.765  1.00  0.00           C  
ATOM    770  OD1 ASP A  51      53.770  55.944  53.495  1.00  0.00           O  
ATOM    771  OD2 ASP A  51      53.259  57.138  51.813  1.00  0.00           O1-
ATOM    772  H   ASP A  51      51.761  53.728  52.596  1.00  0.00           H  
ATOM    773  HA  ASP A  51      51.814  55.422  54.993  1.00  0.00           H  
ATOM    774 1HB  ASP A  51      50.974  55.974  52.132  1.00  0.00           H  
ATOM    775 2HB  ASP A  51      51.050  57.185  53.404  1.00  0.00           H  
ATOM    776  N   PHE A  52      48.855  54.614  53.766  1.00  0.00           N  
ATOM    777  CA  PHE A  52      47.479  54.599  54.282  1.00  0.00           C  
ATOM    778  C   PHE A  52      47.396  53.779  55.605  1.00  0.00           C  
ATOM    779  O   PHE A  52      46.956  54.303  56.621  1.00  0.00           O  
ATOM    780  CB  PHE A  52      46.527  54.011  53.239  1.00  0.00           C  
ATOM    781  CG  PHE A  52      45.134  53.780  53.751  1.00  0.00           C  
ATOM    782  CD1 PHE A  52      44.682  52.496  54.017  1.00  0.00           C  
ATOM    783  CD2 PHE A  52      44.273  54.845  53.966  1.00  0.00           C  
ATOM    784  CE1 PHE A  52      43.400  52.283  54.488  1.00  0.00           C  
ATOM    785  CE2 PHE A  52      42.992  54.635  54.438  1.00  0.00           C  
ATOM    786  CZ  PHE A  52      42.555  53.352  54.699  1.00  0.00           C  
ATOM    787  H   PHE A  52      49.096  54.318  52.831  1.00  0.00           H  
ATOM    788  HA  PHE A  52      47.088  55.582  54.545  1.00  0.00           H  
ATOM    789 1HB  PHE A  52      46.468  54.681  52.382  1.00  0.00           H  
ATOM    790 2HB  PHE A  52      46.921  53.060  52.883  1.00  0.00           H  
ATOM    791  HD1 PHE A  52      45.350  51.651  53.852  1.00  0.00           H  
ATOM    792  HD2 PHE A  52      44.618  55.859  53.759  1.00  0.00           H  
ATOM    793  HE1 PHE A  52      43.057  51.269  54.693  1.00  0.00           H  
ATOM    794  HE2 PHE A  52      42.325  55.481  54.603  1.00  0.00           H  
ATOM    795  HZ  PHE A  52      41.545  53.185  55.069  1.00  0.00           H  
ATOM    796  N   LEU A  53      47.943  52.517  55.682  1.00  0.00           N  
ATOM    797  CA  LEU A  53      47.924  51.756  56.897  1.00  0.00           C  
ATOM    798  C   LEU A  53      48.633  52.376  58.103  1.00  0.00           C  
ATOM    799  O   LEU A  53      48.049  52.284  59.187  1.00  0.00           O  
ATOM    800  CB  LEU A  53      48.542  50.382  56.610  1.00  0.00           C  
ATOM    801  CG  LEU A  53      47.707  49.448  55.725  1.00  0.00           C  
ATOM    802  CD1 LEU A  53      48.513  48.198  55.402  1.00  0.00           C  
ATOM    803  CD2 LEU A  53      46.412  49.094  56.440  1.00  0.00           C  
ATOM    804  H   LEU A  53      48.374  52.139  54.850  1.00  0.00           H  
ATOM    805  HA  LEU A  53      46.846  51.811  57.051  1.00  0.00           H  
ATOM    806 1HB  LEU A  53      49.504  50.529  56.122  1.00  0.00           H  
ATOM    807 2HB  LEU A  53      48.714  49.873  57.559  1.00  0.00           H  
ATOM    808  HG  LEU A  53      47.477  49.949  54.784  1.00  0.00           H  
ATOM    809 1HD1 LEU A  53      47.920  47.534  54.772  1.00  0.00           H  
ATOM    810 2HD1 LEU A  53      49.425  48.478  54.874  1.00  0.00           H  
ATOM    811 3HD1 LEU A  53      48.773  47.684  56.327  1.00  0.00           H  
ATOM    812 1HD2 LEU A  53      45.818  48.432  55.810  1.00  0.00           H  
ATOM    813 2HD2 LEU A  53      46.640  48.593  57.380  1.00  0.00           H  
ATOM    814 3HD2 LEU A  53      45.847  50.005  56.642  1.00  0.00           H  
ATOM    815  N   ALA A  54      49.792  53.016  57.870  1.00  0.00           N  
ATOM    816  CA  ALA A  54      50.596  53.751  58.840  1.00  0.00           C  
ATOM    817  C   ALA A  54      49.760  54.913  59.368  1.00  0.00           C  
ATOM    818  O   ALA A  54      49.687  55.204  60.553  1.00  0.00           O  
ATOM    819  CB  ALA A  54      51.904  54.114  58.199  1.00  0.00           C  
ATOM    820  H   ALA A  54      50.290  52.815  57.015  1.00  0.00           H  
ATOM    821  HA  ALA A  54      50.719  53.066  59.680  1.00  0.00           H  
ATOM    822 1HB  ALA A  54      52.530  54.581  58.959  1.00  0.00           H  
ATOM    823 2HB  ALA A  54      52.427  53.217  57.864  1.00  0.00           H  
ATOM    824 3HB  ALA A  54      51.751  54.727  57.312  1.00  0.00           H  
ATOM    825  N   SER A  55      49.011  55.614  58.522  1.00  0.00           N  
ATOM    826  CA  SER A  55      48.116  56.681  58.961  1.00  0.00           C  
ATOM    827  C   SER A  55      46.949  56.164  59.870  1.00  0.00           C  
ATOM    828  O   SER A  55      46.680  56.729  60.928  1.00  0.00           O  
ATOM    829  CB  SER A  55      47.551  57.386  57.742  1.00  0.00           C  
ATOM    830  OG  SER A  55      48.570  57.988  56.994  1.00  0.00           O  
ATOM    831  H   SER A  55      48.981  55.333  57.553  1.00  0.00           H  
ATOM    832  HA  SER A  55      48.577  57.531  59.464  1.00  0.00           H  
ATOM    833 1HB  SER A  55      47.018  56.666  57.121  1.00  0.00           H  
ATOM    834 2HB  SER A  55      46.833  58.141  58.058  1.00  0.00           H  
ATOM    835  HG  SER A  55      49.030  57.274  56.547  1.00  0.00           H  
ATOM    836  N   VAL A  56      46.412  54.959  59.570  1.00  0.00           N  
ATOM    837  CA  VAL A  56      45.360  54.290  60.342  1.00  0.00           C  
ATOM    838  C   VAL A  56      45.933  53.945  61.714  1.00  0.00           C  
ATOM    839  O   VAL A  56      45.312  54.171  62.780  1.00  0.00           O  
ATOM    840  CB  VAL A  56      44.875  53.012  59.633  1.00  0.00           C  
ATOM    841  CG1 VAL A  56      43.934  52.228  60.536  1.00  0.00           C  
ATOM    842  CG2 VAL A  56      44.190  53.374  58.324  1.00  0.00           C  
ATOM    843  H   VAL A  56      46.749  54.534  58.718  1.00  0.00           H  
ATOM    844  HA  VAL A  56      44.552  55.020  60.370  1.00  0.00           H  
ATOM    845  HB  VAL A  56      45.733  52.372  59.430  1.00  0.00           H  
ATOM    846 1HG1 VAL A  56      43.600  51.327  60.019  1.00  0.00           H  
ATOM    847 2HG1 VAL A  56      44.456  51.948  61.451  1.00  0.00           H  
ATOM    848 3HG1 VAL A  56      43.070  52.844  60.784  1.00  0.00           H  
ATOM    849 1HG2 VAL A  56      43.849  52.465  57.828  1.00  0.00           H  
ATOM    850 2HG2 VAL A  56      43.334  54.019  58.527  1.00  0.00           H  
ATOM    851 3HG2 VAL A  56      44.894  53.898  57.678  1.00  0.00           H  
ATOM    852  N   VAL A  57      47.107  53.363  61.767  1.00  0.00           N  
ATOM    853  CA  VAL A  57      47.926  53.079  62.957  1.00  0.00           C  
ATOM    854  C   VAL A  57      48.208  54.325  63.791  1.00  0.00           C  
ATOM    855  O   VAL A  57      48.029  54.362  64.982  1.00  0.00           O  
ATOM    856  CB  VAL A  57      49.267  52.450  62.536  1.00  0.00           C  
ATOM    857  CG1 VAL A  57      50.223  52.395  63.718  1.00  0.00           C  
ATOM    858  CG2 VAL A  57      49.031  51.059  61.968  1.00  0.00           C  
ATOM    859  H   VAL A  57      47.669  53.359  60.928  1.00  0.00           H  
ATOM    860  HA  VAL A  57      47.285  52.509  63.629  1.00  0.00           H  
ATOM    861  HB  VAL A  57      49.731  53.079  61.777  1.00  0.00           H  
ATOM    862 1HG1 VAL A  57      51.166  51.947  63.403  1.00  0.00           H  
ATOM    863 2HG1 VAL A  57      50.406  53.404  64.085  1.00  0.00           H  
ATOM    864 3HG1 VAL A  57      49.785  51.792  64.513  1.00  0.00           H  
ATOM    865 1HG2 VAL A  57      49.983  50.620  61.672  1.00  0.00           H  
ATOM    866 2HG2 VAL A  57      48.562  50.431  62.726  1.00  0.00           H  
ATOM    867 3HG2 VAL A  57      48.377  51.127  61.098  1.00  0.00           H  
ATOM    868  N   PHE A  58      48.539  55.474  63.133  1.00  0.00           N  
ATOM    869  CA  PHE A  58      48.737  56.756  63.777  1.00  0.00           C  
ATOM    870  C   PHE A  58      47.419  57.282  64.367  1.00  0.00           C  
ATOM    871  O   PHE A  58      47.338  57.785  65.455  1.00  0.00           O  
ATOM    872  CB  PHE A  58      49.306  57.765  62.778  1.00  0.00           C  
ATOM    873  CG  PHE A  58      50.690  57.432  62.301  1.00  0.00           C  
ATOM    874  CD1 PHE A  58      51.570  56.733  63.114  1.00  0.00           C  
ATOM    875  CD2 PHE A  58      51.117  57.816  61.039  1.00  0.00           C  
ATOM    876  CE1 PHE A  58      52.844  56.425  62.676  1.00  0.00           C  
ATOM    877  CE2 PHE A  58      52.389  57.509  60.598  1.00  0.00           C  
ATOM    878  CZ  PHE A  58      53.254  56.813  61.418  1.00  0.00           C  
ATOM    879  H   PHE A  58      48.828  55.399  62.170  1.00  0.00           H  
ATOM    880  HA  PHE A  58      49.394  56.733  64.645  1.00  0.00           H  
ATOM    881 1HB  PHE A  58      48.652  57.825  61.909  1.00  0.00           H  
ATOM    882 2HB  PHE A  58      49.333  58.754  63.235  1.00  0.00           H  
ATOM    883  HD1 PHE A  58      51.246  56.425  64.109  1.00  0.00           H  
ATOM    884  HD2 PHE A  58      50.434  58.366  60.391  1.00  0.00           H  
ATOM    885  HE1 PHE A  58      53.525  55.876  63.326  1.00  0.00           H  
ATOM    886  HE2 PHE A  58      52.712  57.817  59.603  1.00  0.00           H  
ATOM    887  HZ  PHE A  58      54.258  56.572  61.073  1.00  0.00           H  
ATOM    888  N   ALA A  59      46.280  57.120  63.636  1.00  0.00           N  
ATOM    889  CA  ALA A  59      45.015  57.464  64.201  1.00  0.00           C  
ATOM    890  C   ALA A  59      44.653  56.677  65.463  1.00  0.00           C  
ATOM    891  O   ALA A  59      43.974  57.153  66.379  1.00  0.00           O  
ATOM    892  CB  ALA A  59      43.962  57.286  63.122  1.00  0.00           C  
ATOM    893  H   ALA A  59      46.368  56.697  62.723  1.00  0.00           H  
ATOM    894  HA  ALA A  59      44.979  58.521  64.462  1.00  0.00           H  
ATOM    895 1HB  ALA A  59      43.429  56.335  63.132  1.00  0.00           H  
ATOM    896 2HB  ALA A  59      43.190  58.053  63.169  1.00  0.00           H  
ATOM    897 3HB  ALA A  59      44.488  57.265  62.167  1.00  0.00           H  
ATOM    898  N   CYS A  60      45.079  55.411  65.527  1.00  0.00           N  
ATOM    899  CA  CYS A  60      44.838  54.554  66.632  1.00  0.00           C  
ATOM    900  C   CYS A  60      45.727  55.016  67.897  1.00  0.00           C  
ATOM    901  O   CYS A  60      45.552  54.486  68.985  1.00  0.00           O  
ATOM    902  CB  CYS A  60      45.154  53.115  66.226  1.00  0.00           C  
ATOM    903  SG  CYS A  60      44.059  52.451  64.948  1.00  0.00           S  
ATOM    904  H   CYS A  60      45.620  54.988  64.785  1.00  0.00           H  
ATOM    905  HA  CYS A  60      43.842  54.797  67.005  1.00  0.00           H  
ATOM    906 1HB  CYS A  60      46.178  53.057  65.856  1.00  0.00           H  
ATOM    907 2HB  CYS A  60      45.084  52.467  67.099  1.00  0.00           H  
ATOM    908  HG  CYS A  60      44.481  53.252  63.974  1.00  0.00           H  
ATOM    909  N   SER A  61      46.463  56.093  67.756  1.00  0.00           N  
ATOM    910  CA  SER A  61      47.089  56.691  68.898  1.00  0.00           C  
ATOM    911  C   SER A  61      46.064  57.160  70.030  1.00  0.00           C  
ATOM    912  O   SER A  61      46.493  57.418  71.123  1.00  0.00           O  
ATOM    913  CB  SER A  61      47.920  57.861  68.411  1.00  0.00           C  
ATOM    914  OG  SER A  61      47.107  58.862  67.863  1.00  0.00           O  
ATOM    915  H   SER A  61      46.406  56.589  66.877  1.00  0.00           H  
ATOM    916  HA  SER A  61      47.690  55.879  69.309  1.00  0.00           H  
ATOM    917 1HB  SER A  61      48.494  58.270  69.242  1.00  0.00           H  
ATOM    918 2HB  SER A  61      48.631  57.515  67.662  1.00  0.00           H  
ATOM    919  HG  SER A  61      46.915  58.584  66.964  1.00  0.00           H  
ATOM    920  N   PHE A  62      44.743  57.355  69.806  1.00  0.00           N  
ATOM    921  CA  PHE A  62      43.715  57.534  70.857  1.00  0.00           C  
ATOM    922  C   PHE A  62      43.199  56.299  71.577  1.00  0.00           C  
ATOM    923  O   PHE A  62      42.614  56.543  72.654  1.00  0.00           O  
ATOM    924  CB  PHE A  62      42.507  58.249  70.249  1.00  0.00           C  
ATOM    925  CG  PHE A  62      42.657  59.742  70.183  1.00  0.00           C  
ATOM    926  CD1 PHE A  62      42.487  60.522  71.317  1.00  0.00           C  
ATOM    927  CD2 PHE A  62      42.967  60.370  68.986  1.00  0.00           C  
ATOM    928  CE1 PHE A  62      42.624  61.896  71.257  1.00  0.00           C  
ATOM    929  CE2 PHE A  62      43.106  61.743  68.923  1.00  0.00           C  
ATOM    930  CZ  PHE A  62      42.934  62.506  70.060  1.00  0.00           C  
ATOM    931  H   PHE A  62      44.394  57.013  68.920  1.00  0.00           H  
ATOM    932  HA  PHE A  62      44.065  58.207  71.639  1.00  0.00           H  
ATOM    933 1HB  PHE A  62      42.335  57.879  69.239  1.00  0.00           H  
ATOM    934 2HB  PHE A  62      41.618  58.022  70.836  1.00  0.00           H  
ATOM    935  HD1 PHE A  62      42.243  60.039  72.264  1.00  0.00           H  
ATOM    936  HD2 PHE A  62      43.102  59.767  68.088  1.00  0.00           H  
ATOM    937  HE1 PHE A  62      42.487  62.496  72.156  1.00  0.00           H  
ATOM    938  HE2 PHE A  62      43.351  62.224  67.976  1.00  0.00           H  
ATOM    939  HZ  PHE A  62      43.041  63.589  70.011  1.00  0.00           H  
ATOM    940  N   VAL A  63      43.517  55.070  71.163  1.00  0.00           N  
ATOM    941  CA  VAL A  63      43.104  53.919  71.831  1.00  0.00           C  
ATOM    942  C   VAL A  63      43.689  53.786  73.219  1.00  0.00           C  
ATOM    943  O   VAL A  63      44.884  53.722  73.355  1.00  0.00           O  
ATOM    944  CB  VAL A  63      43.490  52.690  70.986  1.00  0.00           C  
ATOM    945  CG1 VAL A  63      43.154  51.406  71.730  1.00  0.00           C  
ATOM    946  CG2 VAL A  63      42.775  52.738  69.644  1.00  0.00           C  
ATOM    947  H   VAL A  63      44.162  54.924  70.399  1.00  0.00           H  
ATOM    948  HA  VAL A  63      42.014  53.929  71.818  1.00  0.00           H  
ATOM    949  HB  VAL A  63      44.568  52.695  70.825  1.00  0.00           H  
ATOM    950 1HG1 VAL A  63      43.434  50.547  71.119  1.00  0.00           H  
ATOM    951 2HG1 VAL A  63      43.705  51.375  72.670  1.00  0.00           H  
ATOM    952 3HG1 VAL A  63      42.084  51.372  71.933  1.00  0.00           H  
ATOM    953 1HG2 VAL A  63      43.053  51.867  69.052  1.00  0.00           H  
ATOM    954 2HG2 VAL A  63      41.697  52.739  69.806  1.00  0.00           H  
ATOM    955 3HG2 VAL A  63      43.062  53.645  69.112  1.00  0.00           H  
ATOM    956  N   ASN A  64      42.849  53.857  74.296  1.00  0.00           N  
ATOM    957  CA  ASN A  64      43.192  53.836  75.703  1.00  0.00           C  
ATOM    958  C   ASN A  64      44.345  54.800  76.102  1.00  0.00           C  
ATOM    959  O   ASN A  64      45.157  54.433  76.916  1.00  0.00           O  
ATOM    960  CB  ASN A  64      43.529  52.413  76.108  1.00  0.00           C  
ATOM    961  CG  ASN A  64      42.336  51.500  76.054  1.00  0.00           C  
ATOM    962  ND2 ASN A  64      42.540  50.298  75.577  1.00  0.00           N  
ATOM    963  OD1 ASN A  64      41.227  51.883  76.446  1.00  0.00           O  
ATOM    964  H   ASN A  64      41.845  53.901  74.192  1.00  0.00           H  
ATOM    965  HA  ASN A  64      42.422  54.356  76.272  1.00  0.00           H  
ATOM    966 1HB  ASN A  64      44.302  52.020  75.446  1.00  0.00           H  
ATOM    967 2HB  ASN A  64      43.931  52.407  77.121  1.00  0.00           H  
ATOM    968 1HD2 ASN A  64      41.783  49.648  75.518  1.00  0.00           H  
ATOM    969 2HD2 ASN A  64      43.454  50.031  75.272  1.00  0.00           H  
ATOM    970  N   PHE A  65      44.438  55.926  75.368  1.00  0.00           N  
ATOM    971  CA  PHE A  65      45.713  56.756  75.358  1.00  0.00           C  
ATOM    972  C   PHE A  65      46.073  57.337  76.809  1.00  0.00           C  
ATOM    973  O   PHE A  65      47.238  57.804  76.975  1.00  0.00           O  
ATOM    974  CB  PHE A  65      45.578  57.910  74.363  1.00  0.00           C  
ATOM    975  CG  PHE A  65      44.761  59.061  74.878  1.00  0.00           C  
ATOM    976  CD1 PHE A  65      45.363  60.105  75.565  1.00  0.00           C  
ATOM    977  CD2 PHE A  65      43.390  59.103  74.677  1.00  0.00           C  
ATOM    978  CE1 PHE A  65      44.612  61.164  76.039  1.00  0.00           C  
ATOM    979  CE2 PHE A  65      42.637  60.161  75.149  1.00  0.00           C  
ATOM    980  CZ  PHE A  65      43.250  61.192  75.831  1.00  0.00           C  
ATOM    981  H   PHE A  65      43.918  55.994  74.503  1.00  0.00           H  
ATOM    982  HA  PHE A  65      46.551  56.140  75.032  1.00  0.00           H  
ATOM    983 1HB  PHE A  65      46.567  58.285  74.103  1.00  0.00           H  
ATOM    984 2HB  PHE A  65      45.114  57.548  73.446  1.00  0.00           H  
ATOM    985  HD1 PHE A  65      46.441  60.083  75.728  1.00  0.00           H  
ATOM    986  HD2 PHE A  65      42.906  58.287  74.138  1.00  0.00           H  
ATOM    987  HE1 PHE A  65      45.098  61.978  76.577  1.00  0.00           H  
ATOM    988  HE2 PHE A  65      41.560  60.181  74.983  1.00  0.00           H  
ATOM    989  HZ  PHE A  65      42.658  62.026  76.205  1.00  0.00           H  
ATOM    990  N   HIS A  66      45.172  57.439  77.761  1.00  0.00           N  
ATOM    991  CA  HIS A  66      45.409  58.112  78.990  1.00  0.00           C  
ATOM    992  C   HIS A  66      46.263  57.329  80.025  1.00  0.00           C  
ATOM    993  O   HIS A  66      46.815  57.981  80.955  1.00  0.00           O  
ATOM    994  CB  HIS A  66      44.055  58.479  79.607  1.00  0.00           C  
ATOM    995  CG  HIS A  66      43.202  57.294  79.934  1.00  0.00           C  
ATOM    996  CD2 HIS A  66      42.782  56.797  81.121  1.00  0.00           C  
ATOM    997  ND1 HIS A  66      42.676  56.466  78.964  1.00  0.00           N  
ATOM    998  CE1 HIS A  66      41.970  55.510  79.542  1.00  0.00           C  
ATOM    999  NE2 HIS A  66      42.018  55.689  80.850  1.00  0.00           N  
ATOM   1000  H   HIS A  66      44.230  57.208  77.477  1.00  0.00           H  
ATOM   1001  HA  HIS A  66      45.955  59.054  78.922  1.00  0.00           H  
ATOM   1002 1HB  HIS A  66      44.215  59.048  80.524  1.00  0.00           H  
ATOM   1003 2HB  HIS A  66      43.503  59.118  78.918  1.00  0.00           H  
ATOM   1004  HD2 HIS A  66      43.007  57.202  82.108  1.00  0.00           H  
ATOM   1005  HE1 HIS A  66      41.438  54.710  79.027  1.00  0.00           H  
ATOM   1006  HE2 HIS A  66      41.568  55.108  81.543  1.00  0.00           H  
ATOM   1007  N   VAL A  67      46.556  56.095  79.663  1.00  0.00           N  
ATOM   1008  CA  VAL A  67      47.415  55.144  80.487  1.00  0.00           C  
ATOM   1009  C   VAL A  67      48.606  54.589  79.698  1.00  0.00           C  
ATOM   1010  O   VAL A  67      48.485  54.523  78.431  1.00  0.00           O  
ATOM   1011  CB  VAL A  67      46.578  53.953  80.993  1.00  0.00           C  
ATOM   1012  CG1 VAL A  67      45.484  54.433  81.935  1.00  0.00           C  
ATOM   1013  CG2 VAL A  67      45.982  53.201  79.813  1.00  0.00           C  
ATOM   1014  H   VAL A  67      46.147  55.752  78.806  1.00  0.00           H  
ATOM   1015  HA  VAL A  67      47.768  55.635  81.394  1.00  0.00           H  
ATOM   1016  HB  VAL A  67      47.223  53.284  81.563  1.00  0.00           H  
ATOM   1017 1HG1 VAL A  67      44.903  53.579  82.283  1.00  0.00           H  
ATOM   1018 2HG1 VAL A  67      45.935  54.937  82.790  1.00  0.00           H  
ATOM   1019 3HG1 VAL A  67      44.829  55.126  81.408  1.00  0.00           H  
ATOM   1020 1HG2 VAL A  67      45.393  52.360  80.178  1.00  0.00           H  
ATOM   1021 2HG2 VAL A  67      45.342  53.872  79.239  1.00  0.00           H  
ATOM   1022 3HG2 VAL A  67      46.785  52.831  79.174  1.00  0.00           H  
ATOM   1023  N   SER A  68      49.594  54.138  80.492  1.00  0.00           N  
ATOM   1024  CA  SER A  68      50.763  53.393  79.931  1.00  0.00           C  
ATOM   1025  C   SER A  68      50.337  51.966  79.464  1.00  0.00           C  
ATOM   1026  O   SER A  68      51.221  51.319  78.875  1.00  0.00           O  
ATOM   1027  CB  SER A  68      51.866  53.291  80.967  1.00  0.00           C  
ATOM   1028  OG  SER A  68      51.470  52.488  82.045  1.00  0.00           O  
ATOM   1029  H   SER A  68      49.453  54.161  81.491  1.00  0.00           H  
ATOM   1030  HA  SER A  68      51.081  53.971  79.064  1.00  0.00           H  
ATOM   1031 1HB  SER A  68      52.759  52.870  80.506  1.00  0.00           H  
ATOM   1032 2HB  SER A  68      52.121  54.287  81.326  1.00  0.00           H  
ATOM   1033  HG  SER A  68      51.473  51.585  81.718  1.00  0.00           H  
ATOM   1034  N   LYS A  69      49.179  51.478  79.754  1.00  0.00           N  
ATOM   1035  CA  LYS A  69      48.749  50.231  79.251  1.00  0.00           C  
ATOM   1036  C   LYS A  69      47.876  50.299  77.970  1.00  0.00           C  
ATOM   1037  O   LYS A  69      47.225  49.335  77.634  1.00  0.00           O  
ATOM   1038  CB  LYS A  69      47.999  49.502  80.367  1.00  0.00           C  
ATOM   1039  CG  LYS A  69      48.858  49.141  81.571  1.00  0.00           C  
ATOM   1040  CD  LYS A  69      48.055  48.378  82.614  1.00  0.00           C  
ATOM   1041  CE  LYS A  69      48.915  48.007  83.813  1.00  0.00           C  
ATOM   1042  NZ  LYS A  69      48.136  47.285  84.855  1.00  0.00           N1+
ATOM   1043  H   LYS A  69      48.546  52.151  80.163  1.00  0.00           H  
ATOM   1044  HA  LYS A  69      49.624  49.670  78.925  1.00  0.00           H  
ATOM   1045 1HB  LYS A  69      47.175  50.125  80.718  1.00  0.00           H  
ATOM   1046 2HB  LYS A  69      47.568  48.581  79.975  1.00  0.00           H  
ATOM   1047 1HG  LYS A  69      49.697  48.524  81.248  1.00  0.00           H  
ATOM   1048 2HG  LYS A  69      49.252  50.051  82.023  1.00  0.00           H  
ATOM   1049 1HD  LYS A  69      47.220  48.993  82.952  1.00  0.00           H  
ATOM   1050 2HD  LYS A  69      47.656  47.466  82.170  1.00  0.00           H  
ATOM   1051 1HE  LYS A  69      49.739  47.373  83.488  1.00  0.00           H  
ATOM   1052 2HE  LYS A  69      49.335  48.911  84.254  1.00  0.00           H  
ATOM   1053 1HZ  LYS A  69      48.741  47.058  85.632  1.00  0.00           H  
ATOM   1054 2HZ  LYS A  69      47.380  47.872  85.178  1.00  0.00           H  
ATOM   1055 3HZ  LYS A  69      47.758  46.434  84.464  1.00  0.00           H  
ATOM   1056  N   ALA A  70      48.074  51.415  77.225  1.00  0.00           N  
ATOM   1057  CA  ALA A  70      47.370  51.578  75.973  1.00  0.00           C  
ATOM   1058  C   ALA A  70      47.879  50.593  74.882  1.00  0.00           C  
ATOM   1059  O   ALA A  70      48.400  51.121  73.880  1.00  0.00           O  
ATOM   1060  CB  ALA A  70      47.650  53.054  75.549  1.00  0.00           C  
ATOM   1061  H   ALA A  70      48.786  52.090  77.463  1.00  0.00           H  
ATOM   1062  HA  ALA A  70      46.303  51.416  76.125  1.00  0.00           H  
ATOM   1063 1HB  ALA A  70      47.282  53.770  76.280  1.00  0.00           H  
ATOM   1064 2HB  ALA A  70      48.718  53.073  75.334  1.00  0.00           H  
ATOM   1065 3HB  ALA A  70      47.298  53.244  74.535  1.00  0.00           H  
ATOM   1066  N   VAL A  71      47.635  49.320  74.972  1.00  0.00           N  
ATOM   1067  CA  VAL A  71      48.076  48.247  74.039  1.00  0.00           C  
ATOM   1068  C   VAL A  71      49.313  48.626  73.186  1.00  0.00           C  
ATOM   1069  O   VAL A  71      49.271  48.588  71.908  1.00  0.00           O  
ATOM   1070  CB  VAL A  71      46.919  47.880  73.090  1.00  0.00           C  
ATOM   1071  CG1 VAL A  71      45.719  47.383  73.882  1.00  0.00           C  
ATOM   1072  CG2 VAL A  71      46.544  49.084  72.240  1.00  0.00           C  
ATOM   1073  H   VAL A  71      47.230  48.890  75.790  1.00  0.00           H  
ATOM   1074  HA  VAL A  71      48.482  47.512  74.733  1.00  0.00           H  
ATOM   1075  HB  VAL A  71      47.238  47.062  72.443  1.00  0.00           H  
ATOM   1076 1HG1 VAL A  71      44.911  47.127  73.196  1.00  0.00           H  
ATOM   1077 2HG1 VAL A  71      46.001  46.500  74.455  1.00  0.00           H  
ATOM   1078 3HG1 VAL A  71      45.382  48.166  74.562  1.00  0.00           H  
ATOM   1079 1HG2 VAL A  71      45.727  48.816  71.571  1.00  0.00           H  
ATOM   1080 2HG2 VAL A  71      46.231  49.903  72.887  1.00  0.00           H  
ATOM   1081 3HG2 VAL A  71      47.407  49.396  71.651  1.00  0.00           H  
ATOM   1082  N   PHE A  72      50.342  49.052  73.864  1.00  0.00           N  
ATOM   1083  CA  PHE A  72      51.556  49.529  73.241  1.00  0.00           C  
ATOM   1084  C   PHE A  72      52.159  48.508  72.262  1.00  0.00           C  
ATOM   1085  O   PHE A  72      52.510  48.860  71.144  1.00  0.00           O  
ATOM   1086  CB  PHE A  72      52.583  49.879  74.320  1.00  0.00           C  
ATOM   1087  CG  PHE A  72      53.970  50.099  73.788  1.00  0.00           C  
ATOM   1088  CD1 PHE A  72      54.294  51.270  73.117  1.00  0.00           C  
ATOM   1089  CD2 PHE A  72      54.954  49.137  73.956  1.00  0.00           C  
ATOM   1090  CE1 PHE A  72      55.570  51.473  72.627  1.00  0.00           C  
ATOM   1091  CE2 PHE A  72      56.231  49.338  73.468  1.00  0.00           C  
ATOM   1092  CZ  PHE A  72      56.538  50.508  72.802  1.00  0.00           C  
ATOM   1093  H   PHE A  72      50.246  49.209  74.857  1.00  0.00           H  
ATOM   1094  HA  PHE A  72      51.176  50.368  72.656  1.00  0.00           H  
ATOM   1095 1HB  PHE A  72      52.270  50.784  74.840  1.00  0.00           H  
ATOM   1096 2HB  PHE A  72      52.625  49.078  75.056  1.00  0.00           H  
ATOM   1097  HD1 PHE A  72      53.528  52.033  72.980  1.00  0.00           H  
ATOM   1098  HD2 PHE A  72      54.711  48.213  74.481  1.00  0.00           H  
ATOM   1099  HE1 PHE A  72      55.810  52.397  72.102  1.00  0.00           H  
ATOM   1100  HE2 PHE A  72      56.995  48.574  73.607  1.00  0.00           H  
ATOM   1101  HZ  PHE A  72      57.544  50.667  72.415  1.00  0.00           H  
ATOM   1102  N   LEU A  73      52.282  47.219  72.663  1.00  0.00           N  
ATOM   1103  CA  LEU A  73      52.936  46.247  71.799  1.00  0.00           C  
ATOM   1104  C   LEU A  73      52.194  46.085  70.488  1.00  0.00           C  
ATOM   1105  O   LEU A  73      52.806  45.811  69.447  1.00  0.00           O  
ATOM   1106  CB  LEU A  73      53.032  44.889  72.506  1.00  0.00           C  
ATOM   1107  CG  LEU A  73      53.927  44.850  73.752  1.00  0.00           C  
ATOM   1108  CD1 LEU A  73      53.861  43.465  74.381  1.00  0.00           C  
ATOM   1109  CD2 LEU A  73      55.354  45.207  73.364  1.00  0.00           C  
ATOM   1110  H   LEU A  73      52.037  46.872  73.579  1.00  0.00           H  
ATOM   1111  HA  LEU A  73      53.892  46.597  71.409  1.00  0.00           H  
ATOM   1112 1HB  LEU A  73      52.032  44.582  72.807  1.00  0.00           H  
ATOM   1113 2HB  LEU A  73      53.417  44.155  71.798  1.00  0.00           H  
ATOM   1114  HG  LEU A  73      53.560  45.567  74.486  1.00  0.00           H  
ATOM   1115 1HD1 LEU A  73      54.496  43.437  75.267  1.00  0.00           H  
ATOM   1116 2HD1 LEU A  73      52.833  43.243  74.667  1.00  0.00           H  
ATOM   1117 3HD1 LEU A  73      54.207  42.722  73.663  1.00  0.00           H  
ATOM   1118 1HD2 LEU A  73      55.989  45.180  74.249  1.00  0.00           H  
ATOM   1119 2HD2 LEU A  73      55.722  44.489  72.631  1.00  0.00           H  
ATOM   1120 3HD2 LEU A  73      55.374  46.208  72.933  1.00  0.00           H  
ATOM   1121  N   LEU A  74      50.852  46.134  70.577  1.00  0.00           N  
ATOM   1122  CA  LEU A  74      49.972  46.122  69.330  1.00  0.00           C  
ATOM   1123  C   LEU A  74      50.292  47.266  68.434  1.00  0.00           C  
ATOM   1124  O   LEU A  74      50.512  47.063  67.217  1.00  0.00           O  
ATOM   1125  CB  LEU A  74      48.482  46.197  69.686  1.00  0.00           C  
ATOM   1126  CG  LEU A  74      47.515  46.249  68.496  1.00  0.00           C  
ATOM   1127  CD1 LEU A  74      47.648  44.972  67.678  1.00  0.00           C  
ATOM   1128  CD2 LEU A  74      46.092  46.427  69.005  1.00  0.00           C  
ATOM   1129  H   LEU A  74      50.403  46.367  71.450  1.00  0.00           H  
ATOM   1130  HA  LEU A  74      50.264  45.238  68.763  1.00  0.00           H  
ATOM   1131 1HB  LEU A  74      48.224  45.325  70.285  1.00  0.00           H  
ATOM   1132 2HB  LEU A  74      48.313  47.089  70.289  1.00  0.00           H  
ATOM   1133  HG  LEU A  74      47.777  47.087  67.850  1.00  0.00           H  
ATOM   1134 1HD1 LEU A  74      46.961  45.009  66.832  1.00  0.00           H  
ATOM   1135 2HD1 LEU A  74      48.670  44.879  67.310  1.00  0.00           H  
ATOM   1136 3HD1 LEU A  74      47.407  44.113  68.303  1.00  0.00           H  
ATOM   1137 1HD2 LEU A  74      45.405  46.465  68.159  1.00  0.00           H  
ATOM   1138 2HD2 LEU A  74      45.829  45.589  69.650  1.00  0.00           H  
ATOM   1139 3HD2 LEU A  74      46.022  47.356  69.571  1.00  0.00           H  
ATOM   1140  N   LYS A  75      50.352  48.448  69.045  1.00  0.00           N  
ATOM   1141  CA  LYS A  75      50.591  49.670  68.202  1.00  0.00           C  
ATOM   1142  C   LYS A  75      52.010  49.693  67.565  1.00  0.00           C  
ATOM   1143  O   LYS A  75      52.161  49.844  66.322  1.00  0.00           O  
ATOM   1144  CB  LYS A  75      50.385  50.937  69.034  1.00  0.00           C  
ATOM   1145  CG  LYS A  75      48.943  51.185  69.457  1.00  0.00           C  
ATOM   1146  CD  LYS A  75      48.829  52.421  70.336  1.00  0.00           C  
ATOM   1147  CE  LYS A  75      47.442  52.538  70.952  1.00  0.00           C  
ATOM   1148  NZ  LYS A  75      47.339  53.701  71.873  1.00  0.00           N1+
ATOM   1149  H   LYS A  75      49.873  48.542  69.929  1.00  0.00           H  
ATOM   1150  HA  LYS A  75      49.900  49.760  67.364  1.00  0.00           H  
ATOM   1151 1HB  LYS A  75      50.993  50.883  69.937  1.00  0.00           H  
ATOM   1152 2HB  LYS A  75      50.720  51.805  68.465  1.00  0.00           H  
ATOM   1153 1HG  LYS A  75      48.322  51.321  68.571  1.00  0.00           H  
ATOM   1154 2HG  LYS A  75      48.572  50.321  70.009  1.00  0.00           H  
ATOM   1155 1HD  LYS A  75      49.569  52.368  71.136  1.00  0.00           H  
ATOM   1156 2HD  LYS A  75      49.027  53.311  69.739  1.00  0.00           H  
ATOM   1157 1HE  LYS A  75      46.702  52.649  70.161  1.00  0.00           H  
ATOM   1158 2HE  LYS A  75      47.214  51.629  71.508  1.00  0.00           H  
ATOM   1159 1HZ  LYS A  75      46.407  53.743  72.260  1.00  0.00           H  
ATOM   1160 2HZ  LYS A  75      48.010  53.599  72.622  1.00  0.00           H  
ATOM   1161 3HZ  LYS A  75      47.530  54.553  71.365  1.00  0.00           H  
ATOM   1162  N   ILE A  76      53.029  49.528  68.324  1.00  0.00           N  
ATOM   1163  CA  ILE A  76      54.400  49.658  67.705  1.00  0.00           C  
ATOM   1164  C   ILE A  76      54.803  48.491  66.711  1.00  0.00           C  
ATOM   1165  O   ILE A  76      55.688  48.642  65.874  1.00  0.00           O  
ATOM   1166  CB  ILE A  76      55.463  49.746  68.815  1.00  0.00           C  
ATOM   1167  CG1 ILE A  76      56.770  50.319  68.260  1.00  0.00           C  
ATOM   1168  CG2 ILE A  76      55.700  48.378  69.436  1.00  0.00           C  
ATOM   1169  CD1 ILE A  76      56.651  51.744  67.767  1.00  0.00           C  
ATOM   1170  H   ILE A  76      52.954  49.448  69.327  1.00  0.00           H  
ATOM   1171  HA  ILE A  76      54.347  50.620  67.195  1.00  0.00           H  
ATOM   1172  HB  ILE A  76      55.123  50.432  69.591  1.00  0.00           H  
ATOM   1173 1HG1 ILE A  76      57.538  50.288  69.031  1.00  0.00           H  
ATOM   1174 2HG1 ILE A  76      57.115  49.701  67.431  1.00  0.00           H  
ATOM   1175 1HG2 ILE A  76      56.454  48.458  70.218  1.00  0.00           H  
ATOM   1176 2HG2 ILE A  76      54.770  48.008  69.865  1.00  0.00           H  
ATOM   1177 3HG2 ILE A  76      56.046  47.685  68.668  1.00  0.00           H  
ATOM   1178 1HD1 ILE A  76      57.617  52.079  67.388  1.00  0.00           H  
ATOM   1179 2HD1 ILE A  76      55.911  51.792  66.968  1.00  0.00           H  
ATOM   1180 3HD1 ILE A  76      56.341  52.388  68.589  1.00  0.00           H  
ATOM   1181  N   GLY A  77      54.252  47.334  66.990  1.00  0.00           N  
ATOM   1182  CA  GLY A  77      54.335  46.184  66.032  1.00  0.00           C  
ATOM   1183  C   GLY A  77      53.761  46.560  64.649  1.00  0.00           C  
ATOM   1184  O   GLY A  77      54.529  46.432  63.680  1.00  0.00           O  
ATOM   1185  H   GLY A  77      53.562  47.239  67.719  1.00  0.00           H  
ATOM   1186 1HA  GLY A  77      55.384  45.891  65.995  1.00  0.00           H  
ATOM   1187 2HA  GLY A  77      53.825  45.339  66.495  1.00  0.00           H  
ATOM   1188  N   SER A  78      52.547  47.106  64.551  1.00  0.00           N  
ATOM   1189  CA  SER A  78      51.869  47.657  63.345  1.00  0.00           C  
ATOM   1190  C   SER A  78      52.658  48.766  62.658  1.00  0.00           C  
ATOM   1191  O   SER A  78      52.854  48.835  61.435  1.00  0.00           O  
ATOM   1192  CB  SER A  78      50.500  48.191  63.719  1.00  0.00           C  
ATOM   1193  OG  SER A  78      49.675  47.165  64.200  1.00  0.00           O  
ATOM   1194  H   SER A  78      52.105  47.246  65.448  1.00  0.00           H  
ATOM   1195  HA  SER A  78      51.790  46.834  62.634  1.00  0.00           H  
ATOM   1196 1HB  SER A  78      50.607  48.963  64.481  1.00  0.00           H  
ATOM   1197 2HB  SER A  78      50.040  48.653  62.847  1.00  0.00           H  
ATOM   1198  HG  SER A  78      49.998  46.957  65.080  1.00  0.00           H  
ATOM   1199  N   VAL A  79      53.273  49.622  63.508  1.00  0.00           N  
ATOM   1200  CA  VAL A  79      54.192  50.702  63.041  1.00  0.00           C  
ATOM   1201  C   VAL A  79      55.383  50.243  62.295  1.00  0.00           C  
ATOM   1202  O   VAL A  79      55.600  50.605  61.137  1.00  0.00           O  
ATOM   1203  CB  VAL A  79      54.702  51.528  64.236  1.00  0.00           C  
ATOM   1204  CG1 VAL A  79      55.850  52.431  63.810  1.00  0.00           C  
ATOM   1205  CG2 VAL A  79      53.562  52.347  64.824  1.00  0.00           C  
ATOM   1206  H   VAL A  79      53.073  49.563  64.497  1.00  0.00           H  
ATOM   1207  HA  VAL A  79      53.618  51.356  62.387  1.00  0.00           H  
ATOM   1208  HB  VAL A  79      55.091  50.850  64.995  1.00  0.00           H  
ATOM   1209 1HG1 VAL A  79      56.198  53.007  64.667  1.00  0.00           H  
ATOM   1210 2HG1 VAL A  79      56.668  51.822  63.426  1.00  0.00           H  
ATOM   1211 3HG1 VAL A  79      55.507  53.112  63.031  1.00  0.00           H  
ATOM   1212 1HG2 VAL A  79      53.929  52.928  65.669  1.00  0.00           H  
ATOM   1213 2HG2 VAL A  79      53.168  53.021  64.063  1.00  0.00           H  
ATOM   1214 3HG2 VAL A  79      52.769  51.678  65.160  1.00  0.00           H  
ATOM   1215  N   THR A  80      56.066  49.270  62.884  1.00  0.00           N  
ATOM   1216  CA  THR A  80      57.269  48.584  62.326  1.00  0.00           C  
ATOM   1217  C   THR A  80      57.014  47.868  61.016  1.00  0.00           C  
ATOM   1218  O   THR A  80      57.764  47.993  60.019  1.00  0.00           O  
ATOM   1219  CB  THR A  80      57.837  47.563  63.329  1.00  0.00           C  
ATOM   1220  CG2 THR A  80      59.011  46.812  62.719  1.00  0.00           C  
ATOM   1221  OG1 THR A  80      58.273  48.244  64.513  1.00  0.00           O  
ATOM   1222  H   THR A  80      55.696  48.988  63.782  1.00  0.00           H  
ATOM   1223  HA  THR A  80      57.988  49.396  62.226  1.00  0.00           H  
ATOM   1224  HB  THR A  80      57.060  46.850  63.603  1.00  0.00           H  
ATOM   1225  HG1 THR A  80      57.508  48.550  65.006  1.00  0.00           H  
ATOM   1226 1HG2 THR A  80      59.400  46.095  63.442  1.00  0.00           H  
ATOM   1227 2HG2 THR A  80      58.680  46.284  61.825  1.00  0.00           H  
ATOM   1228 3HG2 THR A  80      59.796  47.519  62.453  1.00  0.00           H  
ATOM   1229  N   MET A  81      55.892  47.210  60.978  1.00  0.00           N  
ATOM   1230  CA  MET A  81      55.341  46.505  59.824  1.00  0.00           C  
ATOM   1231  C   MET A  81      55.126  47.392  58.651  1.00  0.00           C  
ATOM   1232  O   MET A  81      55.624  47.129  57.562  1.00  0.00           O  
ATOM   1233  CB  MET A  81      54.023  45.828  60.196  1.00  0.00           C  
ATOM   1234  CG  MET A  81      53.339  45.105  59.044  1.00  0.00           C  
ATOM   1235  SD  MET A  81      51.674  44.553  59.460  1.00  0.00           S  
ATOM   1236  CE  MET A  81      50.788  46.109  59.451  1.00  0.00           C  
ATOM   1237  H   MET A  81      55.388  47.273  61.851  1.00  0.00           H  
ATOM   1238  HA  MET A  81      56.079  45.768  59.502  1.00  0.00           H  
ATOM   1239 1HB  MET A  81      54.198  45.103  60.989  1.00  0.00           H  
ATOM   1240 2HB  MET A  81      53.327  46.574  60.582  1.00  0.00           H  
ATOM   1241 1HG  MET A  81      53.277  45.770  58.183  1.00  0.00           H  
ATOM   1242 2HG  MET A  81      53.930  44.235  58.759  1.00  0.00           H  
ATOM   1243 1HE  MET A  81      49.740  45.932  59.692  1.00  0.00           H  
ATOM   1244 2HE  MET A  81      51.224  46.780  60.193  1.00  0.00           H  
ATOM   1245 3HE  MET A  81      50.862  46.564  58.463  1.00  0.00           H  
ATOM   1246  N   THR A  82      54.399  48.445  58.883  1.00  0.00           N  
ATOM   1247  CA  THR A  82      54.130  49.419  57.794  1.00  0.00           C  
ATOM   1248  C   THR A  82      55.408  50.210  57.350  1.00  0.00           C  
ATOM   1249  O   THR A  82      55.632  50.510  56.157  1.00  0.00           O  
ATOM   1250  CB  THR A  82      53.036  50.413  58.224  1.00  0.00           C  
ATOM   1251  CG2 THR A  82      51.712  49.694  58.433  1.00  0.00           C  
ATOM   1252  OG1 THR A  82      53.424  51.057  59.445  1.00  0.00           O  
ATOM   1253  H   THR A  82      54.027  48.603  59.808  1.00  0.00           H  
ATOM   1254  HA  THR A  82      53.807  48.825  56.938  1.00  0.00           H  
ATOM   1255  HB  THR A  82      52.912  51.173  57.453  1.00  0.00           H  
ATOM   1256  HG1 THR A  82      53.503  50.400  60.141  1.00  0.00           H  
ATOM   1257 1HG2 THR A  82      50.951  50.412  58.736  1.00  0.00           H  
ATOM   1258 2HG2 THR A  82      51.409  49.213  57.504  1.00  0.00           H  
ATOM   1259 3HG2 THR A  82      51.828  48.939  59.210  1.00  0.00           H  
ATOM   1260  N   PHE A  83      56.381  50.453  58.233  1.00  0.00           N  
ATOM   1261  CA  PHE A  83      57.659  51.041  57.939  1.00  0.00           C  
ATOM   1262  C   PHE A  83      58.590  50.123  57.124  1.00  0.00           C  
ATOM   1263  O   PHE A  83      59.219  50.638  56.138  1.00  0.00           O  
ATOM   1264  CB  PHE A  83      58.342  51.434  59.250  1.00  0.00           C  
ATOM   1265  CG  PHE A  83      57.681  52.583  59.956  1.00  0.00           C  
ATOM   1266  CD1 PHE A  83      56.455  53.067  59.526  1.00  0.00           C  
ATOM   1267  CD2 PHE A  83      58.284  53.181  61.052  1.00  0.00           C  
ATOM   1268  CE1 PHE A  83      55.846  54.125  60.176  1.00  0.00           C  
ATOM   1269  CE2 PHE A  83      57.677  54.237  61.705  1.00  0.00           C  
ATOM   1270  CZ  PHE A  83      56.457  54.710  61.265  1.00  0.00           C  
ATOM   1271  H   PHE A  83      56.045  50.371  59.181  1.00  0.00           H  
ATOM   1272  HA  PHE A  83      57.476  52.003  57.459  1.00  0.00           H  
ATOM   1273 1HB  PHE A  83      58.352  50.579  59.925  1.00  0.00           H  
ATOM   1274 2HB  PHE A  83      59.377  51.706  59.052  1.00  0.00           H  
ATOM   1275  HD1 PHE A  83      55.972  52.605  58.665  1.00  0.00           H  
ATOM   1276  HD2 PHE A  83      59.248  52.809  61.400  1.00  0.00           H  
ATOM   1277  HE1 PHE A  83      54.883  54.496  59.827  1.00  0.00           H  
ATOM   1278  HE2 PHE A  83      58.161  54.699  62.566  1.00  0.00           H  
ATOM   1279  HZ  PHE A  83      55.978  55.543  61.777  1.00  0.00           H  
ATOM   1280  N   THR A  84      58.732  48.804  57.451  1.00  0.00           N  
ATOM   1281  CA  THR A  84      59.534  47.974  56.549  1.00  0.00           C  
ATOM   1282  C   THR A  84      58.898  47.952  55.168  1.00  0.00           C  
ATOM   1283  O   THR A  84      59.632  47.967  54.151  1.00  0.00           O  
ATOM   1284  CB  THR A  84      59.681  46.536  57.082  1.00  0.00           C  
ATOM   1285  CG2 THR A  84      60.485  45.687  56.108  1.00  0.00           C  
ATOM   1286  OG1 THR A  84      60.346  46.559  58.351  1.00  0.00           O  
ATOM   1287  H   THR A  84      58.251  48.407  58.246  1.00  0.00           H  
ATOM   1288  HA  THR A  84      60.502  48.469  56.456  1.00  0.00           H  
ATOM   1289  HB  THR A  84      58.694  46.094  57.211  1.00  0.00           H  
ATOM   1290  HG1 THR A  84      59.741  46.885  59.022  1.00  0.00           H  
ATOM   1291 1HG2 THR A  84      60.579  44.675  56.500  1.00  0.00           H  
ATOM   1292 2HG2 THR A  84      59.977  45.659  55.144  1.00  0.00           H  
ATOM   1293 3HG2 THR A  84      61.477  46.119  55.982  1.00  0.00           H  
ATOM   1294  N   ALA A  85      57.567  47.790  55.085  1.00  0.00           N  
ATOM   1295  CA  ALA A  85      56.831  47.567  53.821  1.00  0.00           C  
ATOM   1296  C   ALA A  85      56.900  48.798  52.885  1.00  0.00           C  
ATOM   1297  O   ALA A  85      57.138  48.734  51.692  1.00  0.00           O  
ATOM   1298  CB  ALA A  85      55.290  47.198  54.145  1.00  0.00           C  
ATOM   1299  H   ALA A  85      57.082  47.527  55.932  1.00  0.00           H  
ATOM   1300  HA  ALA A  85      57.327  46.768  53.269  1.00  0.00           H  
ATOM   1301 1HB  ALA A  85      55.018  46.395  54.829  1.00  0.00           H  
ATOM   1302 2HB  ALA A  85      54.769  48.110  54.441  1.00  0.00           H  
ATOM   1303 3HB  ALA A  85      54.941  46.819  53.184  1.00  0.00           H  
ATOM   1304  N   SER A  86      56.811  50.010  53.485  1.00  0.00           N  
ATOM   1305  CA  SER A  86      56.957  51.311  52.880  1.00  0.00           C  
ATOM   1306  C   SER A  86      58.399  51.454  52.223  1.00  0.00           C  
ATOM   1307  O   SER A  86      58.467  51.686  51.025  1.00  0.00           O  
ATOM   1308  CB  SER A  86      56.722  52.380  53.930  1.00  0.00           C  
ATOM   1309  OG  SER A  86      56.844  53.662  53.377  1.00  0.00           O  
ATOM   1310  H   SER A  86      56.882  49.907  54.488  1.00  0.00           H  
ATOM   1311  HA  SER A  86      56.190  51.459  52.119  1.00  0.00           H  
ATOM   1312 1HB  SER A  86      55.727  52.258  54.356  1.00  0.00           H  
ATOM   1313 2HB  SER A  86      57.441  52.259  54.738  1.00  0.00           H  
ATOM   1314  HG  SER A  86      56.032  53.819  52.890  1.00  0.00           H  
ATOM   1315  N   VAL A  87      59.456  51.157  52.972  1.00  0.00           N  
ATOM   1316  CA  VAL A  87      60.804  51.154  52.545  1.00  0.00           C  
ATOM   1317  C   VAL A  87      61.038  50.045  51.438  1.00  0.00           C  
ATOM   1318  O   VAL A  87      61.733  50.326  50.429  1.00  0.00           O  
ATOM   1319  CB  VAL A  87      61.714  50.917  53.765  1.00  0.00           C  
ATOM   1320  CG1 VAL A  87      63.150  50.684  53.320  1.00  0.00           C  
ATOM   1321  CG2 VAL A  87      61.628  52.104  54.713  1.00  0.00           C  
ATOM   1322  H   VAL A  87      59.301  50.833  53.916  1.00  0.00           H  
ATOM   1323  HA  VAL A  87      61.037  52.026  51.933  1.00  0.00           H  
ATOM   1324  HB  VAL A  87      61.387  50.015  54.281  1.00  0.00           H  
ATOM   1325 1HG1 VAL A  87      63.779  50.519  54.195  1.00  0.00           H  
ATOM   1326 2HG1 VAL A  87      63.193  49.809  52.672  1.00  0.00           H  
ATOM   1327 3HG1 VAL A  87      63.509  51.558  52.777  1.00  0.00           H  
ATOM   1328 1HG2 VAL A  87      62.274  51.929  55.573  1.00  0.00           H  
ATOM   1329 2HG2 VAL A  87      61.950  53.008  54.194  1.00  0.00           H  
ATOM   1330 3HG2 VAL A  87      60.599  52.226  55.050  1.00  0.00           H  
ATOM   1331  N   GLY A  88      60.499  48.792  51.629  1.00  0.00           N  
ATOM   1332  CA  GLY A  88      60.671  47.765  50.646  1.00  0.00           C  
ATOM   1333  C   GLY A  88      59.984  48.215  49.312  1.00  0.00           C  
ATOM   1334  O   GLY A  88      60.508  48.201  48.234  1.00  0.00           O  
ATOM   1335  H   GLY A  88      60.037  48.611  52.510  1.00  0.00           H  
ATOM   1336 1HA  GLY A  88      61.750  47.653  50.535  1.00  0.00           H  
ATOM   1337 2HA  GLY A  88      60.382  46.737  50.857  1.00  0.00           H  
ATOM   1338  N   SER A  89      58.871  48.859  49.395  1.00  0.00           N  
ATOM   1339  CA  SER A  89      58.075  49.415  48.215  1.00  0.00           C  
ATOM   1340  C   SER A  89      58.923  50.499  47.539  1.00  0.00           C  
ATOM   1341  O   SER A  89      59.020  50.594  46.322  1.00  0.00           O  
ATOM   1342  CB  SER A  89      56.749  50.004  48.653  1.00  0.00           C  
ATOM   1343  OG  SER A  89      55.940  49.027  49.251  1.00  0.00           O  
ATOM   1344  H   SER A  89      58.453  49.087  50.285  1.00  0.00           H  
ATOM   1345  HA  SER A  89      57.792  48.614  47.532  1.00  0.00           H  
ATOM   1346 1HB  SER A  89      56.927  50.816  49.360  1.00  0.00           H  
ATOM   1347 2HB  SER A  89      56.235  50.428  47.791  1.00  0.00           H  
ATOM   1348  HG  SER A  89      56.372  48.795  50.075  1.00  0.00           H  
ATOM   1349  N   LEU A  90      59.487  51.342  48.355  1.00  0.00           N  
ATOM   1350  CA  LEU A  90      60.370  52.454  47.912  1.00  0.00           C  
ATOM   1351  C   LEU A  90      61.624  52.062  47.161  1.00  0.00           C  
ATOM   1352  O   LEU A  90      61.967  52.482  46.095  1.00  0.00           O  
ATOM   1353  CB  LEU A  90      60.794  53.282  49.132  1.00  0.00           C  
ATOM   1354  CG  LEU A  90      61.718  54.472  48.839  1.00  0.00           C  
ATOM   1355  CD1 LEU A  90      60.993  55.470  47.946  1.00  0.00           C  
ATOM   1356  CD2 LEU A  90      62.143  55.119  50.148  1.00  0.00           C  
ATOM   1357  H   LEU A  90      59.415  51.251  49.359  1.00  0.00           H  
ATOM   1358  HA  LEU A  90      59.814  53.045  47.186  1.00  0.00           H  
ATOM   1359 1HB  LEU A  90      59.900  53.669  49.618  1.00  0.00           H  
ATOM   1360 2HB  LEU A  90      61.310  52.627  49.834  1.00  0.00           H  
ATOM   1361  HG  LEU A  90      62.601  54.124  48.302  1.00  0.00           H  
ATOM   1362 1HD1 LEU A  90      61.649  56.315  47.738  1.00  0.00           H  
ATOM   1363 2HD1 LEU A  90      60.717  54.986  47.009  1.00  0.00           H  
ATOM   1364 3HD1 LEU A  90      60.095  55.824  48.450  1.00  0.00           H  
ATOM   1365 1HD2 LEU A  90      62.800  55.964  49.940  1.00  0.00           H  
ATOM   1366 2HD2 LEU A  90      61.261  55.468  50.685  1.00  0.00           H  
ATOM   1367 3HD2 LEU A  90      62.674  54.388  50.759  1.00  0.00           H  
ATOM   1368  N   LEU A  91      62.315  51.051  47.809  1.00  0.00           N  
ATOM   1369  CA  LEU A  91      63.434  50.397  47.251  1.00  0.00           C  
ATOM   1370  C   LEU A  91      63.127  49.704  45.941  1.00  0.00           C  
ATOM   1371  O   LEU A  91      63.851  49.836  45.004  1.00  0.00           O  
ATOM   1372  CB  LEU A  91      63.976  49.379  48.263  1.00  0.00           C  
ATOM   1373  CG  LEU A  91      65.228  48.608  47.825  1.00  0.00           C  
ATOM   1374  CD1 LEU A  91      66.361  49.589  47.554  1.00  0.00           C  
ATOM   1375  CD2 LEU A  91      65.615  47.612  48.908  1.00  0.00           C  
ATOM   1376  H   LEU A  91      61.907  50.686  48.656  1.00  0.00           H  
ATOM   1377  HA  LEU A  91      64.218  51.127  47.046  1.00  0.00           H  
ATOM   1378 1HB  LEU A  91      64.216  49.903  49.187  1.00  0.00           H  
ATOM   1379 2HB  LEU A  91      63.195  48.650  48.475  1.00  0.00           H  
ATOM   1380  HG  LEU A  91      65.021  48.074  46.898  1.00  0.00           H  
ATOM   1381 1HD1 LEU A  91      67.250  49.041  47.243  1.00  0.00           H  
ATOM   1382 2HD1 LEU A  91      66.064  50.277  46.763  1.00  0.00           H  
ATOM   1383 3HD1 LEU A  91      66.580  50.151  48.461  1.00  0.00           H  
ATOM   1384 1HD2 LEU A  91      66.504  47.063  48.597  1.00  0.00           H  
ATOM   1385 2HD2 LEU A  91      65.824  48.145  49.836  1.00  0.00           H  
ATOM   1386 3HD2 LEU A  91      64.794  46.912  49.069  1.00  0.00           H  
ATOM   1387  N   LEU A  92      61.995  48.980  45.849  1.00  0.00           N  
ATOM   1388  CA  LEU A  92      61.589  48.324  44.586  1.00  0.00           C  
ATOM   1389  C   LEU A  92      61.341  49.421  43.448  1.00  0.00           C  
ATOM   1390  O   LEU A  92      61.625  49.188  42.280  1.00  0.00           O  
ATOM   1391  CB  LEU A  92      60.323  47.489  44.818  1.00  0.00           C  
ATOM   1392  CG  LEU A  92      60.507  46.227  45.670  1.00  0.00           C  
ATOM   1393  CD1 LEU A  92      59.143  45.656  46.033  1.00  0.00           C  
ATOM   1394  CD2 LEU A  92      61.338  45.211  44.901  1.00  0.00           C  
ATOM   1395  H   LEU A  92      61.429  48.830  46.672  1.00  0.00           H  
ATOM   1396  HA  LEU A  92      62.452  47.714  44.317  1.00  0.00           H  
ATOM   1397 1HB  LEU A  92      59.580  48.115  45.310  1.00  0.00           H  
ATOM   1398 2HB  LEU A  92      59.927  47.182  43.851  1.00  0.00           H  
ATOM   1399  HG  LEU A  92      61.017  46.485  46.598  1.00  0.00           H  
ATOM   1400 1HD1 LEU A  92      59.273  44.759  46.638  1.00  0.00           H  
ATOM   1401 2HD1 LEU A  92      58.577  46.396  46.599  1.00  0.00           H  
ATOM   1402 3HD1 LEU A  92      58.601  45.403  45.122  1.00  0.00           H  
ATOM   1403 1HD2 LEU A  92      61.469  44.314  45.507  1.00  0.00           H  
ATOM   1404 2HD2 LEU A  92      60.827  44.951  43.973  1.00  0.00           H  
ATOM   1405 3HD2 LEU A  92      62.314  45.639  44.670  1.00  0.00           H  
ATOM   1406  N   THR A  93      60.808  50.606  43.873  1.00  0.00           N  
ATOM   1407  CA  THR A  93      60.571  51.770  42.954  1.00  0.00           C  
ATOM   1408  C   THR A  93      61.919  52.142  42.429  1.00  0.00           C  
ATOM   1409  O   THR A  93      62.095  52.319  41.268  1.00  0.00           O  
ATOM   1410  CB  THR A  93      59.920  52.982  43.647  1.00  0.00           C  
ATOM   1411  CG2 THR A  93      59.732  54.123  42.659  1.00  0.00           C  
ATOM   1412  OG1 THR A  93      58.645  52.603  44.181  1.00  0.00           O  
ATOM   1413  H   THR A  93      60.652  50.746  44.861  1.00  0.00           H  
ATOM   1414  HA  THR A  93      59.893  51.503  42.144  1.00  0.00           H  
ATOM   1415  HB  THR A  93      60.556  53.318  44.465  1.00  0.00           H  
ATOM   1416  HG1 THR A  93      58.766  51.909  44.834  1.00  0.00           H  
ATOM   1417 1HG2 THR A  93      59.272  54.971  43.165  1.00  0.00           H  
ATOM   1418 2HG2 THR A  93      60.701  54.422  42.259  1.00  0.00           H  
ATOM   1419 3HG2 THR A  93      59.089  53.796  41.843  1.00  0.00           H  
ATOM   1420  N   ALA A  94      62.886  52.220  43.346  1.00  0.00           N  
ATOM   1421  CA  ALA A  94      64.245  52.500  43.077  1.00  0.00           C  
ATOM   1422  C   ALA A  94      64.987  51.555  42.145  1.00  0.00           C  
ATOM   1423  O   ALA A  94      65.698  51.892  41.215  1.00  0.00           O  
ATOM   1424  CB  ALA A  94      65.029  52.681  44.444  1.00  0.00           C  
ATOM   1425  H   ALA A  94      62.584  52.012  44.287  1.00  0.00           H  
ATOM   1426  HA  ALA A  94      64.270  53.522  42.700  1.00  0.00           H  
ATOM   1427 1HB  ALA A  94      64.614  53.425  45.125  1.00  0.00           H  
ATOM   1428 2HB  ALA A  94      65.158  51.703  44.911  1.00  0.00           H  
ATOM   1429 3HB  ALA A  94      66.019  53.082  44.228  1.00  0.00           H  
ATOM   1430  N   ILE A  95      64.696  50.262  42.287  1.00  0.00           N  
ATOM   1431  CA  ILE A  95      65.204  49.176  41.454  1.00  0.00           C  
ATOM   1432  C   ILE A  95      64.862  49.351  39.970  1.00  0.00           C  
ATOM   1433  O   ILE A  95      65.665  49.144  39.179  1.00  0.00           O  
ATOM   1434  CB  ILE A  95      64.652  47.824  41.943  1.00  0.00           C  
ATOM   1435  CG1 ILE A  95      65.286  47.443  43.284  1.00  0.00           C  
ATOM   1436  CG2 ILE A  95      64.902  46.740  40.906  1.00  0.00           C  
ATOM   1437  CD1 ILE A  95      66.784  47.252  43.219  1.00  0.00           C  
ATOM   1438  H   ILE A  95      64.242  49.987  43.147  1.00  0.00           H  
ATOM   1439  HA  ILE A  95      66.285  49.301  41.416  1.00  0.00           H  
ATOM   1440  HB  ILE A  95      63.580  47.910  42.115  1.00  0.00           H  
ATOM   1441 1HG1 ILE A  95      65.072  48.217  44.020  1.00  0.00           H  
ATOM   1442 2HG1 ILE A  95      64.841  46.516  43.647  1.00  0.00           H  
ATOM   1443 1HG2 ILE A  95      64.506  45.792  41.268  1.00  0.00           H  
ATOM   1444 2HG2 ILE A  95      64.405  47.008  39.974  1.00  0.00           H  
ATOM   1445 3HG2 ILE A  95      65.973  46.644  40.731  1.00  0.00           H  
ATOM   1446 1HD1 ILE A  95      67.160  46.983  44.206  1.00  0.00           H  
ATOM   1447 2HD1 ILE A  95      67.019  46.455  42.512  1.00  0.00           H  
ATOM   1448 3HD1 ILE A  95      67.255  48.178  42.892  1.00  0.00           H  
ATOM   1449  N   ASP A  96      63.705  49.838  39.626  1.00  0.00           N  
ATOM   1450  CA  ASP A  96      63.449  50.134  38.247  1.00  0.00           C  
ATOM   1451  C   ASP A  96      64.372  51.125  37.603  1.00  0.00           C  
ATOM   1452  O   ASP A  96      64.678  51.003  36.392  1.00  0.00           O  
ATOM   1453  CB  ASP A  96      62.013  50.643  38.103  1.00  0.00           C  
ATOM   1454  CG  ASP A  96      61.561  50.739  36.652  1.00  0.00           C  
ATOM   1455  OD1 ASP A  96      61.436  49.716  36.020  1.00  0.00           O  
ATOM   1456  OD2 ASP A  96      61.345  51.833  36.189  1.00  0.00           O1-
ATOM   1457  H   ASP A  96      62.982  49.930  40.324  1.00  0.00           H  
ATOM   1458  HA  ASP A  96      63.592  49.227  37.662  1.00  0.00           H  
ATOM   1459 1HB  ASP A  96      61.335  49.976  38.636  1.00  0.00           H  
ATOM   1460 2HB  ASP A  96      61.928  51.630  38.560  1.00  0.00           H  
ATOM   1461  N   ARG A  97      64.946  52.094  38.336  1.00  0.00           N  
ATOM   1462  CA  ARG A  97      65.823  53.151  37.897  1.00  0.00           C  
ATOM   1463  C   ARG A  97      67.265  52.652  37.841  1.00  0.00           C  
ATOM   1464  O   ARG A  97      68.019  52.851  36.839  1.00  0.00           O  
ATOM   1465  CB  ARG A  97      65.725  54.349  38.830  1.00  0.00           C  
ATOM   1466  CG  ARG A  97      64.343  54.973  38.927  1.00  0.00           C  
ATOM   1467  CD  ARG A  97      63.794  55.302  37.586  1.00  0.00           C  
ATOM   1468  NE  ARG A  97      62.544  56.040  37.678  1.00  0.00           N  
ATOM   1469  CZ  ARG A  97      61.797  56.413  36.621  1.00  0.00           C  
ATOM   1470  NH1 ARG A  97      62.185  56.111  35.402  1.00  0.00           N1+
ATOM   1471  NH2 ARG A  97      60.673  57.083  36.810  1.00  0.00           N  
ATOM   1472  H   ARG A  97      64.726  52.049  39.321  1.00  0.00           H  
ATOM   1473  HA  ARG A  97      65.582  53.507  36.894  1.00  0.00           H  
ATOM   1474 1HB  ARG A  97      66.024  54.052  39.834  1.00  0.00           H  
ATOM   1475 2HB  ARG A  97      66.416  55.125  38.499  1.00  0.00           H  
ATOM   1476 1HG  ARG A  97      63.662  54.276  39.415  1.00  0.00           H  
ATOM   1477 2HG  ARG A  97      64.399  55.894  39.509  1.00  0.00           H  
ATOM   1478 1HD  ARG A  97      64.511  55.913  37.039  1.00  0.00           H  
ATOM   1479 2HD  ARG A  97      63.606  54.382  37.034  1.00  0.00           H  
ATOM   1480  HE  ARG A  97      62.213  56.291  38.600  1.00  0.00           H  
ATOM   1481 1HH1 ARG A  97      63.043  55.598  35.257  1.00  0.00           H  
ATOM   1482 2HH1 ARG A  97      61.624  56.390  34.610  1.00  0.00           H  
ATOM   1483 1HH2 ARG A  97      60.375  57.316  37.747  1.00  0.00           H  
ATOM   1484 2HH2 ARG A  97      60.113  57.363  36.018  1.00  0.00           H  
ATOM   1485  N   TYR A  98      67.594  51.807  38.847  1.00  0.00           N  
ATOM   1486  CA  TYR A  98      68.876  51.054  38.974  1.00  0.00           C  
ATOM   1487  C   TYR A  98      69.014  50.181  37.674  1.00  0.00           C  
ATOM   1488  O   TYR A  98      70.132  50.038  37.108  1.00  0.00           O  
ATOM   1489  CB  TYR A  98      68.900  50.190  40.238  1.00  0.00           C  
ATOM   1490  CG  TYR A  98      70.063  49.225  40.295  1.00  0.00           C  
ATOM   1491  CD1 TYR A  98      71.329  49.683  40.627  1.00  0.00           C  
ATOM   1492  CD2 TYR A  98      69.863  47.881  40.016  1.00  0.00           C  
ATOM   1493  CE1 TYR A  98      72.391  48.801  40.680  1.00  0.00           C  
ATOM   1494  CE2 TYR A  98      70.925  46.999  40.069  1.00  0.00           C  
ATOM   1495  CZ  TYR A  98      72.184  47.455  40.399  1.00  0.00           C  
ATOM   1496  OH  TYR A  98      73.242  46.577  40.451  1.00  0.00           O  
ATOM   1497  H   TYR A  98      66.808  51.732  39.477  1.00  0.00           H  
ATOM   1498  HA  TYR A  98      69.694  51.770  38.890  1.00  0.00           H  
ATOM   1499 1HB  TYR A  98      68.947  50.833  41.117  1.00  0.00           H  
ATOM   1500 2HB  TYR A  98      67.977  49.615  40.302  1.00  0.00           H  
ATOM   1501  HD1 TYR A  98      71.486  50.739  40.846  1.00  0.00           H  
ATOM   1502  HD2 TYR A  98      68.868  47.521  39.754  1.00  0.00           H  
ATOM   1503  HE1 TYR A  98      73.386  49.161  40.940  1.00  0.00           H  
ATOM   1504  HE2 TYR A  98      70.767  45.943  39.849  1.00  0.00           H  
ATOM   1505  HH  TYR A  98      72.952  45.710  40.157  1.00  0.00           H  
ATOM   1506  N   LEU A  99      68.008  49.379  37.395  1.00  0.00           N  
ATOM   1507  CA  LEU A  99      67.965  48.620  36.171  1.00  0.00           C  
ATOM   1508  C   LEU A  99      67.719  49.406  34.892  1.00  0.00           C  
ATOM   1509  O   LEU A  99      68.278  49.055  33.850  1.00  0.00           O  
ATOM   1510  CB  LEU A  99      66.878  47.547  36.303  1.00  0.00           C  
ATOM   1511  CG  LEU A  99      67.181  46.411  37.289  1.00  0.00           C  
ATOM   1512  CD1 LEU A  99      65.962  45.507  37.412  1.00  0.00           C  
ATOM   1513  CD2 LEU A  99      68.394  45.631  36.807  1.00  0.00           C  
ATOM   1514  H   LEU A  99      67.167  49.524  37.933  1.00  0.00           H  
ATOM   1515  HA  LEU A  99      68.908  48.079  36.092  1.00  0.00           H  
ATOM   1516 1HB  LEU A  99      65.954  48.026  36.624  1.00  0.00           H  
ATOM   1517 2HB  LEU A  99      66.709  47.100  35.324  1.00  0.00           H  
ATOM   1518  HG  LEU A  99      67.386  46.830  38.275  1.00  0.00           H  
ATOM   1519 1HD1 LEU A  99      66.177  44.700  38.113  1.00  0.00           H  
ATOM   1520 2HD1 LEU A  99      65.114  46.087  37.777  1.00  0.00           H  
ATOM   1521 3HD1 LEU A  99      65.721  45.086  36.437  1.00  0.00           H  
ATOM   1522 1HD2 LEU A  99      68.610  44.824  37.508  1.00  0.00           H  
ATOM   1523 2HD2 LEU A  99      68.189  45.211  35.822  1.00  0.00           H  
ATOM   1524 3HD2 LEU A  99      69.255  46.297  36.745  1.00  0.00           H  
ATOM   1525  N   CYS A 100      67.008  50.511  34.945  1.00  0.00           N  
ATOM   1526  CA  CYS A 100      66.973  51.324  33.700  1.00  0.00           C  
ATOM   1527  C   CYS A 100      68.375  51.749  33.021  1.00  0.00           C  
ATOM   1528  O   CYS A 100      68.564  51.731  31.803  1.00  0.00           O  
ATOM   1529  CB  CYS A 100      66.177  52.594  34.002  1.00  0.00           C  
ATOM   1530  SG  CYS A 100      65.858  53.628  32.552  1.00  0.00           S  
ATOM   1531  H   CYS A 100      66.561  50.938  35.744  1.00  0.00           H  
ATOM   1532  HA  CYS A 100      66.408  50.831  32.910  1.00  0.00           H  
ATOM   1533 1HB  CYS A 100      65.216  52.326  34.442  1.00  0.00           H  
ATOM   1534 2HB  CYS A 100      66.715  53.196  34.733  1.00  0.00           H  
ATOM   1535  HG  CYS A 100      67.135  53.834  32.245  1.00  0.00           H  
ATOM   1536  N   LEU A 101      69.416  51.890  33.905  1.00  0.00           N  
ATOM   1537  CA  LEU A 101      70.757  52.169  33.606  1.00  0.00           C  
ATOM   1538  C   LEU A 101      71.412  51.162  32.689  1.00  0.00           C  
ATOM   1539  O   LEU A 101      72.145  51.560  31.775  1.00  0.00           O  
ATOM   1540  CB  LEU A 101      71.542  52.257  34.921  1.00  0.00           C  
ATOM   1541  CG  LEU A 101      71.190  53.444  35.827  1.00  0.00           C  
ATOM   1542  CD1 LEU A 101      71.913  53.300  37.159  1.00  0.00           C  
ATOM   1543  CD2 LEU A 101      71.574  54.743  35.134  1.00  0.00           C  
ATOM   1544  H   LEU A 101      69.193  51.883  34.891  1.00  0.00           H  
ATOM   1545  HA  LEU A 101      70.788  53.147  33.127  1.00  0.00           H  
ATOM   1546 1HB  LEU A 101      71.371  51.345  35.490  1.00  0.00           H  
ATOM   1547 2HB  LEU A 101      72.604  52.322  34.688  1.00  0.00           H  
ATOM   1548  HG  LEU A 101      70.118  53.444  36.028  1.00  0.00           H  
ATOM   1549 1HD1 LEU A 101      71.663  54.143  37.803  1.00  0.00           H  
ATOM   1550 2HD1 LEU A 101      71.605  52.372  37.642  1.00  0.00           H  
ATOM   1551 3HD1 LEU A 101      72.989  53.281  36.988  1.00  0.00           H  
ATOM   1552 1HD2 LEU A 101      71.323  55.587  35.778  1.00  0.00           H  
ATOM   1553 2HD2 LEU A 101      72.645  54.746  34.934  1.00  0.00           H  
ATOM   1554 3HD2 LEU A 101      71.029  54.829  34.194  1.00  0.00           H  
ATOM   1555  N   ARG A 102      71.088  49.883  32.894  1.00  0.00           N  
ATOM   1556  CA  ARG A 102      71.503  48.646  32.094  1.00  0.00           C  
ATOM   1557  C   ARG A 102      70.662  47.422  32.699  1.00  0.00           C  
ATOM   1558  O   ARG A 102      70.565  47.327  33.850  1.00  0.00           O  
ATOM   1559  CB  ARG A 102      72.996  48.375  32.199  1.00  0.00           C  
ATOM   1560  CG  ARG A 102      73.486  47.173  31.406  1.00  0.00           C  
ATOM   1561  CD  ARG A 102      74.963  47.031  31.480  1.00  0.00           C  
ATOM   1562  NE  ARG A 102      75.432  45.863  30.753  1.00  0.00           N  
ATOM   1563  CZ  ARG A 102      76.720  45.474  30.680  1.00  0.00           C  
ATOM   1564  NH1 ARG A 102      77.652  46.168  31.294  1.00  0.00           N1+
ATOM   1565  NH2 ARG A 102      77.046  44.394  29.991  1.00  0.00           N  
ATOM   1566  H   ARG A 102      70.317  49.828  33.545  1.00  0.00           H  
ATOM   1567  HA  ARG A 102      71.514  48.791  31.013  1.00  0.00           H  
ATOM   1568 1HB  ARG A 102      73.549  49.246  31.852  1.00  0.00           H  
ATOM   1569 2HB  ARG A 102      73.264  48.212  33.243  1.00  0.00           H  
ATOM   1570 1HG  ARG A 102      73.034  46.265  31.805  1.00  0.00           H  
ATOM   1571 2HG  ARG A 102      73.204  47.289  30.359  1.00  0.00           H  
ATOM   1572 1HD  ARG A 102      75.435  47.913  31.050  1.00  0.00           H  
ATOM   1573 2HD  ARG A 102      75.266  46.929  32.521  1.00  0.00           H  
ATOM   1574  HE  ARG A 102      74.744  45.303  30.268  1.00  0.00           H  
ATOM   1575 1HH1 ARG A 102      77.403  46.994  31.820  1.00  0.00           H  
ATOM   1576 2HH1 ARG A 102      78.617  45.876  31.239  1.00  0.00           H  
ATOM   1577 1HH2 ARG A 102      76.329  43.860  29.519  1.00  0.00           H  
ATOM   1578 2HH2 ARG A 102      78.010  44.102  29.936  1.00  0.00           H  
ATOM   1579  N   TYR A 103      70.111  46.619  31.819  1.00  0.00           N  
ATOM   1580  CA  TYR A 103      69.604  45.245  32.378  1.00  0.00           C  
ATOM   1581  C   TYR A 103      70.656  44.135  32.133  1.00  0.00           C  
ATOM   1582  O   TYR A 103      71.410  44.312  31.193  1.00  0.00           O  
ATOM   1583  CB  TYR A 103      68.276  44.826  31.744  1.00  0.00           C  
ATOM   1584  CG  TYR A 103      67.086  45.615  32.244  1.00  0.00           C  
ATOM   1585  CD1 TYR A 103      66.848  46.893  31.759  1.00  0.00           C  
ATOM   1586  CD2 TYR A 103      66.233  45.061  33.186  1.00  0.00           C  
ATOM   1587  CE1 TYR A 103      65.761  47.614  32.215  1.00  0.00           C  
ATOM   1588  CE2 TYR A 103      65.146  45.782  33.643  1.00  0.00           C  
ATOM   1589  CZ  TYR A 103      64.909  47.053  33.160  1.00  0.00           C  
ATOM   1590  OH  TYR A 103      63.827  47.771  33.615  1.00  0.00           O  
ATOM   1591  H   TYR A 103      70.385  46.750  30.854  1.00  0.00           H  
ATOM   1592  HA  TYR A 103      69.438  45.337  33.451  1.00  0.00           H  
ATOM   1593 1HB  TYR A 103      68.334  44.947  30.662  1.00  0.00           H  
ATOM   1594 2HB  TYR A 103      68.093  43.771  31.946  1.00  0.00           H  
ATOM   1595  HD1 TYR A 103      67.519  47.329  31.018  1.00  0.00           H  
ATOM   1596  HD2 TYR A 103      66.420  44.058  33.568  1.00  0.00           H  
ATOM   1597  HE1 TYR A 103      65.575  48.618  31.835  1.00  0.00           H  
ATOM   1598  HE2 TYR A 103      64.476  45.347  34.384  1.00  0.00           H  
ATOM   1599  HH  TYR A 103      63.841  48.649  33.226  1.00  0.00           H  
ATOM   1600  N   PRO A 104      70.784  43.135  32.979  1.00  0.00           N  
ATOM   1601  CA  PRO A 104      71.683  42.038  32.752  1.00  0.00           C  
ATOM   1602  C   PRO A 104      71.187  41.107  31.565  1.00  0.00           C  
ATOM   1603  O   PRO A 104      70.012  41.152  31.216  1.00  0.00           O  
ATOM   1604  CB  PRO A 104      71.651  41.326  34.108  1.00  0.00           C  
ATOM   1605  CG  PRO A 104      70.306  41.653  34.661  1.00  0.00           C  
ATOM   1606  CD  PRO A 104      70.047  43.064  34.204  1.00  0.00           C  
ATOM   1607  HA  PRO A 104      72.728  42.305  32.591  1.00  0.00           H  
ATOM   1608 1HB  PRO A 104      71.804  40.245  33.970  1.00  0.00           H  
ATOM   1609 2HB  PRO A 104      72.473  41.688  34.743  1.00  0.00           H  
ATOM   1610 1HG  PRO A 104      69.556  40.942  34.284  1.00  0.00           H  
ATOM   1611 2HG  PRO A 104      70.312  41.557  35.757  1.00  0.00           H  
ATOM   1612 1HD  PRO A 104      68.967  43.206  34.045  1.00  0.00           H  
ATOM   1613 2HD  PRO A 104      70.424  43.770  34.960  1.00  0.00           H  
ATOM   1614  N   PRO A 105      72.097  40.281  30.974  1.00  0.00           N  
ATOM   1615  CA  PRO A 105      71.711  39.363  29.938  1.00  0.00           C  
ATOM   1616  C   PRO A 105      70.579  38.479  30.385  1.00  0.00           C  
ATOM   1617  O   PRO A 105      70.594  37.961  31.499  1.00  0.00           O  
ATOM   1618  CB  PRO A 105      72.994  38.560  29.697  1.00  0.00           C  
ATOM   1619  CG  PRO A 105      74.088  39.494  30.087  1.00  0.00           C  
ATOM   1620  CD  PRO A 105      73.537  40.245  31.269  1.00  0.00           C  
ATOM   1621  HA  PRO A 105      71.254  39.911  29.115  1.00  0.00           H  
ATOM   1622 1HB  PRO A 105      72.982  37.641  30.301  1.00  0.00           H  
ATOM   1623 2HB  PRO A 105      73.052  38.251  28.643  1.00  0.00           H  
ATOM   1624 1HG  PRO A 105      75.000  38.929  30.331  1.00  0.00           H  
ATOM   1625 2HG  PRO A 105      74.341  40.156  29.245  1.00  0.00           H  
ATOM   1626 1HD  PRO A 105      73.738  39.678  32.190  1.00  0.00           H  
ATOM   1627 2HD  PRO A 105      73.998  41.242  31.319  1.00  0.00           H  
ATOM   1628  N   SER A 106      69.558  38.260  29.510  1.00  0.00           N  
ATOM   1629  CA  SER A 106      68.394  37.441  29.769  1.00  0.00           C  
ATOM   1630  C   SER A 106      67.598  37.215  28.460  1.00  0.00           C  
ATOM   1631  O   SER A 106      67.747  37.965  27.483  1.00  0.00           O  
ATOM   1632  CB  SER A 106      67.521  38.101  30.817  1.00  0.00           C  
ATOM   1633  OG  SER A 106      66.369  37.345  31.061  1.00  0.00           O  
ATOM   1634  H   SER A 106      69.622  38.744  28.626  1.00  0.00           H  
ATOM   1635  HA  SER A 106      68.693  36.468  30.162  1.00  0.00           H  
ATOM   1636 1HB  SER A 106      68.086  38.215  31.742  1.00  0.00           H  
ATOM   1637 2HB  SER A 106      67.241  39.098  30.480  1.00  0.00           H  
ATOM   1638  HG  SER A 106      65.688  37.973  31.321  1.00  0.00           H  
ATOM   1639  N   TYR A 107      66.778  36.174  28.424  1.00  0.00           N  
ATOM   1640  CA  TYR A 107      65.810  35.875  27.375  1.00  0.00           C  
ATOM   1641  C   TYR A 107      64.416  36.552  27.743  1.00  0.00           C  
ATOM   1642  O   TYR A 107      63.569  36.615  26.842  1.00  0.00           O  
ATOM   1643  CB  TYR A 107      65.677  34.361  27.197  1.00  0.00           C  
ATOM   1644  CG  TYR A 107      66.942  33.690  26.711  1.00  0.00           C  
ATOM   1645  CD1 TYR A 107      67.709  32.937  27.588  1.00  0.00           C  
ATOM   1646  CD2 TYR A 107      67.335  33.827  25.388  1.00  0.00           C  
ATOM   1647  CE1 TYR A 107      68.865  32.324  27.143  1.00  0.00           C  
ATOM   1648  CE2 TYR A 107      68.491  33.214  24.943  1.00  0.00           C  
ATOM   1649  CZ  TYR A 107      69.254  32.465  25.816  1.00  0.00           C  
ATOM   1650  OH  TYR A 107      70.405  31.854  25.373  1.00  0.00           O  
ATOM   1651  H   TYR A 107      66.729  35.622  29.268  1.00  0.00           H  
ATOM   1652  HA  TYR A 107      66.169  36.334  26.454  1.00  0.00           H  
ATOM   1653 1HB  TYR A 107      65.394  33.907  28.148  1.00  0.00           H  
ATOM   1654 2HB  TYR A 107      64.882  34.147  26.483  1.00  0.00           H  
ATOM   1655  HD1 TYR A 107      67.400  32.829  28.628  1.00  0.00           H  
ATOM   1656  HD2 TYR A 107      66.733  34.419  24.699  1.00  0.00           H  
ATOM   1657  HE1 TYR A 107      69.467  31.733  27.832  1.00  0.00           H  
ATOM   1658  HE2 TYR A 107      68.800  33.322  23.904  1.00  0.00           H  
ATOM   1659  HH  TYR A 107      70.812  31.377  26.100  1.00  0.00           H  
ATOM   1660  N   LYS A 108      64.120  36.923  28.971  1.00  0.00           N  
ATOM   1661  CA  LYS A 108      62.860  37.549  29.422  1.00  0.00           C  
ATOM   1662  C   LYS A 108      63.114  38.727  30.326  1.00  0.00           C  
ATOM   1663  O   LYS A 108      64.215  38.748  31.015  1.00  0.00           O  
ATOM   1664  CB  LYS A 108      61.975  36.534  30.146  1.00  0.00           C  
ATOM   1665  CG  LYS A 108      61.510  35.373  29.278  1.00  0.00           C  
ATOM   1666  CD  LYS A 108      60.579  34.446  30.046  1.00  0.00           C  
ATOM   1667  CE  LYS A 108      60.120  33.281  29.182  1.00  0.00           C  
ATOM   1668  NZ  LYS A 108      59.206  32.367  29.920  1.00  0.00           N1+
ATOM   1669  H   LYS A 108      64.915  37.027  29.584  1.00  0.00           H  
ATOM   1670  HA  LYS A 108      62.210  37.825  28.592  1.00  0.00           H  
ATOM   1671 1HB  LYS A 108      62.518  36.119  30.996  1.00  0.00           H  
ATOM   1672 2HB  LYS A 108      61.090  37.036  30.537  1.00  0.00           H  
ATOM   1673 1HG  LYS A 108      60.984  35.760  28.404  1.00  0.00           H  
ATOM   1674 2HG  LYS A 108      62.374  34.804  28.937  1.00  0.00           H  
ATOM   1675 1HD  LYS A 108      61.097  34.056  30.923  1.00  0.00           H  
ATOM   1676 2HD  LYS A 108      59.705  35.004  30.380  1.00  0.00           H  
ATOM   1677 1HE  LYS A 108      59.602  33.661  28.304  1.00  0.00           H  
ATOM   1678 2HE  LYS A 108      60.988  32.712  28.847  1.00  0.00           H  
ATOM   1679 1HZ  LYS A 108      58.926  31.609  29.314  1.00  0.00           H  
ATOM   1680 2HZ  LYS A 108      59.684  31.993  30.728  1.00  0.00           H  
ATOM   1681 3HZ  LYS A 108      58.389  32.878  30.220  1.00  0.00           H  
ATOM   1682  N   ALA A 109      62.233  39.703  30.327  1.00  0.00           N  
ATOM   1683  CA  ALA A 109      62.432  40.839  31.212  1.00  0.00           C  
ATOM   1684  C   ALA A 109      62.439  40.566  32.718  1.00  0.00           C  
ATOM   1685  O   ALA A 109      61.710  39.732  33.292  1.00  0.00           O  
ATOM   1686  CB  ALA A 109      61.352  41.923  30.863  1.00  0.00           C  
ATOM   1687  H   ALA A 109      61.488  39.755  29.646  1.00  0.00           H  
ATOM   1688  HA  ALA A 109      63.376  41.205  30.813  1.00  0.00           H  
ATOM   1689 1HB  ALA A 109      61.283  42.055  29.783  1.00  0.00           H  
ATOM   1690 2HB  ALA A 109      60.385  41.583  31.235  1.00  0.00           H  
ATOM   1691 3HB  ALA A 109      61.586  42.834  31.412  1.00  0.00           H  
ATOM   1692  N   LEU A 110      63.231  41.364  33.490  1.00  0.00           N  
ATOM   1693  CA  LEU A 110      63.338  41.361  34.968  1.00  0.00           C  
ATOM   1694  C   LEU A 110      62.075  41.982  35.600  1.00  0.00           C  
ATOM   1695  O   LEU A 110      61.713  41.515  36.652  1.00  0.00           O  
ATOM   1696  CB  LEU A 110      64.582  42.137  35.419  1.00  0.00           C  
ATOM   1697  CG  LEU A 110      65.884  41.329  35.481  1.00  0.00           C  
ATOM   1698  CD1 LEU A 110      66.277  40.890  34.077  1.00  0.00           C  
ATOM   1699  CD2 LEU A 110      66.978  42.176  36.115  1.00  0.00           C  
ATOM   1700  H   LEU A 110      63.750  42.120  33.064  1.00  0.00           H  
ATOM   1701  HA  LEU A 110      63.405  40.306  35.239  1.00  0.00           H  
ATOM   1702 1HB  LEU A 110      64.740  42.968  34.734  1.00  0.00           H  
ATOM   1703 2HB  LEU A 110      64.396  42.543  36.413  1.00  0.00           H  
ATOM   1704  HG  LEU A 110      65.728  40.431  36.079  1.00  0.00           H  
ATOM   1705 1HD1 LEU A 110      67.203  40.316  34.121  1.00  0.00           H  
ATOM   1706 2HD1 LEU A 110      65.486  40.270  33.655  1.00  0.00           H  
ATOM   1707 3HD1 LEU A 110      66.425  41.768  33.449  1.00  0.00           H  
ATOM   1708 1HD2 LEU A 110      67.904  41.602  36.160  1.00  0.00           H  
ATOM   1709 2HD2 LEU A 110      67.136  43.073  35.517  1.00  0.00           H  
ATOM   1710 3HD2 LEU A 110      66.678  42.461  37.124  1.00  0.00           H  
ATOM   1711  N   LEU A 111      61.357  43.047  35.172  1.00  0.00           N  
ATOM   1712  CA  LEU A 111      60.338  43.721  35.915  1.00  0.00           C  
ATOM   1713  C   LEU A 111      59.023  43.596  35.097  1.00  0.00           C  
ATOM   1714  O   LEU A 111      58.718  44.342  34.185  1.00  0.00           O  
ATOM   1715  CB  LEU A 111      60.720  45.188  36.146  1.00  0.00           C  
ATOM   1716  CG  LEU A 111      62.039  45.422  36.894  1.00  0.00           C  
ATOM   1717  CD1 LEU A 111      62.330  46.915  36.955  1.00  0.00           C  
ATOM   1718  CD2 LEU A 111      61.943  44.826  38.291  1.00  0.00           C  
ATOM   1719  H   LEU A 111      61.914  43.583  34.521  1.00  0.00           H  
ATOM   1720  HA  LEU A 111      60.174  43.281  36.899  1.00  0.00           H  
ATOM   1721 1HB  LEU A 111      60.795  45.684  35.180  1.00  0.00           H  
ATOM   1722 2HB  LEU A 111      59.925  45.668  36.717  1.00  0.00           H  
ATOM   1723  HG  LEU A 111      62.855  44.945  36.351  1.00  0.00           H  
ATOM   1724 1HD1 LEU A 111      63.267  47.082  37.487  1.00  0.00           H  
ATOM   1725 2HD1 LEU A 111      62.413  47.312  35.943  1.00  0.00           H  
ATOM   1726 3HD1 LEU A 111      61.521  47.423  37.480  1.00  0.00           H  
ATOM   1727 1HD2 LEU A 111      62.880  44.992  38.822  1.00  0.00           H  
ATOM   1728 2HD2 LEU A 111      61.128  45.304  38.835  1.00  0.00           H  
ATOM   1729 3HD2 LEU A 111      61.752  43.756  38.217  1.00  0.00           H  
ATOM   1730  N   THR A 112      58.192  42.646  35.522  1.00  0.00           N  
ATOM   1731  CA  THR A 112      56.842  42.374  34.963  1.00  0.00           C  
ATOM   1732  C   THR A 112      55.843  42.256  36.123  1.00  0.00           C  
ATOM   1733  O   THR A 112      56.170  42.282  37.296  1.00  0.00           O  
ATOM   1734  CB  THR A 112      56.817  41.090  34.114  1.00  0.00           C  
ATOM   1735  CG2 THR A 112      57.911  41.127  33.058  1.00  0.00           C  
ATOM   1736  OG1 THR A 112      57.013  39.950  34.960  1.00  0.00           O  
ATOM   1737  H   THR A 112      58.468  42.090  36.317  1.00  0.00           H  
ATOM   1738  HA  THR A 112      56.578  43.134  34.227  1.00  0.00           H  
ATOM   1739  HB  THR A 112      55.848  40.998  33.622  1.00  0.00           H  
ATOM   1740  HG1 THR A 112      57.912  39.953  35.296  1.00  0.00           H  
ATOM   1741 1HG2 THR A 112      57.877  40.212  32.467  1.00  0.00           H  
ATOM   1742 2HG2 THR A 112      57.757  41.987  32.405  1.00  0.00           H  
ATOM   1743 3HG2 THR A 112      58.882  41.209  33.543  1.00  0.00           H  
ATOM   1744  N   ARG A 113      54.579  42.447  35.787  1.00  0.00           N  
ATOM   1745  CA  ARG A 113      53.426  42.455  36.672  1.00  0.00           C  
ATOM   1746  C   ARG A 113      53.164  41.262  37.575  1.00  0.00           C  
ATOM   1747  O   ARG A 113      52.775  41.468  38.752  1.00  0.00           O  
ATOM   1748  CB  ARG A 113      52.179  42.661  35.825  1.00  0.00           C  
ATOM   1749  CG  ARG A 113      50.881  42.760  36.611  1.00  0.00           C  
ATOM   1750  CD  ARG A 113      49.735  43.116  35.735  1.00  0.00           C  
ATOM   1751  NE  ARG A 113      48.489  43.202  36.481  1.00  0.00           N  
ATOM   1752  CZ  ARG A 113      48.059  44.302  37.128  1.00  0.00           C  
ATOM   1753  NH1 ARG A 113      48.783  45.399  37.111  1.00  0.00           N1+
ATOM   1754  NH2 ARG A 113      46.909  44.279  37.779  1.00  0.00           N  
ATOM   1755  H   ARG A 113      54.442  42.580  34.793  1.00  0.00           H  
ATOM   1756  HA  ARG A 113      53.605  43.327  37.299  1.00  0.00           H  
ATOM   1757 1HB  ARG A 113      52.282  43.575  35.242  1.00  0.00           H  
ATOM   1758 2HB  ARG A 113      52.076  41.834  35.122  1.00  0.00           H  
ATOM   1759 1HG  ARG A 113      50.667  41.802  37.083  1.00  0.00           H  
ATOM   1760 2HG  ARG A 113      50.978  43.530  37.378  1.00  0.00           H  
ATOM   1761 1HD  ARG A 113      49.920  44.082  35.268  1.00  0.00           H  
ATOM   1762 2HD  ARG A 113      49.618  42.356  34.963  1.00  0.00           H  
ATOM   1763  HE  ARG A 113      47.905  42.377  36.516  1.00  0.00           H  
ATOM   1764 1HH1 ARG A 113      49.662  45.417  36.614  1.00  0.00           H  
ATOM   1765 2HH1 ARG A 113      48.461  46.224  37.596  1.00  0.00           H  
ATOM   1766 1HH2 ARG A 113      46.352  43.436  37.791  1.00  0.00           H  
ATOM   1767 2HH2 ARG A 113      46.587  45.104  38.263  1.00  0.00           H  
ATOM   1768  N   GLY A 114      53.281  40.030  37.129  1.00  0.00           N  
ATOM   1769  CA  GLY A 114      53.157  38.850  38.028  1.00  0.00           C  
ATOM   1770  C   GLY A 114      54.139  38.874  39.198  1.00  0.00           C  
ATOM   1771  O   GLY A 114      53.703  38.839  40.345  1.00  0.00           O  
ATOM   1772  H   GLY A 114      53.523  39.816  36.173  1.00  0.00           H  
ATOM   1773 1HA  GLY A 114      52.143  38.928  38.418  1.00  0.00           H  
ATOM   1774 2HA  GLY A 114      53.259  37.921  37.464  1.00  0.00           H  
ATOM   1775  N   ARG A 115      55.428  39.040  38.806  1.00  0.00           N  
ATOM   1776  CA  ARG A 115      56.549  39.198  39.739  1.00  0.00           C  
ATOM   1777  C   ARG A 115      56.353  40.361  40.744  1.00  0.00           C  
ATOM   1778  O   ARG A 115      56.733  40.332  41.921  1.00  0.00           O  
ATOM   1779  CB  ARG A 115      57.837  39.426  38.960  1.00  0.00           C  
ATOM   1780  CG  ARG A 115      59.081  39.594  39.817  1.00  0.00           C  
ATOM   1781  CD  ARG A 115      60.278  39.904  38.994  1.00  0.00           C  
ATOM   1782  NE  ARG A 115      61.482  40.001  39.802  1.00  0.00           N  
ATOM   1783  CZ  ARG A 115      61.875  41.109  40.461  1.00  0.00           C  
ATOM   1784  NH1 ARG A 115      61.150  42.203  40.397  1.00  0.00           N1+
ATOM   1785  NH2 ARG A 115      62.989  41.095  41.171  1.00  0.00           N  
ATOM   1786  H   ARG A 115      55.477  38.972  37.801  1.00  0.00           H  
ATOM   1787  HA  ARG A 115      56.577  38.314  40.376  1.00  0.00           H  
ATOM   1788 1HB  ARG A 115      58.010  38.585  38.290  1.00  0.00           H  
ATOM   1789 2HB  ARG A 115      57.737  40.320  38.345  1.00  0.00           H  
ATOM   1790 1HG  ARG A 115      58.929  40.412  40.523  1.00  0.00           H  
ATOM   1791 2HG  ARG A 115      59.272  38.672  40.367  1.00  0.00           H  
ATOM   1792 1HD  ARG A 115      60.425  39.116  38.256  1.00  0.00           H  
ATOM   1793 2HD  ARG A 115      60.132  40.856  38.484  1.00  0.00           H  
ATOM   1794  HE  ARG A 115      62.067  39.178  39.876  1.00  0.00           H  
ATOM   1795 1HH1 ARG A 115      60.298  42.213  39.854  1.00  0.00           H  
ATOM   1796 2HH1 ARG A 115      61.444  43.033  40.890  1.00  0.00           H  
ATOM   1797 1HH2 ARG A 115      63.547  40.254  41.220  1.00  0.00           H  
ATOM   1798 2HH2 ARG A 115      63.284  41.925  41.664  1.00  0.00           H  
ATOM   1799  N   ALA A 116      55.972  41.599  40.160  1.00  0.00           N  
ATOM   1800  CA  ALA A 116      55.738  42.667  41.008  1.00  0.00           C  
ATOM   1801  C   ALA A 116      54.596  42.473  42.126  1.00  0.00           C  
ATOM   1802  O   ALA A 116      54.815  42.737  43.301  1.00  0.00           O  
ATOM   1803  CB  ALA A 116      55.583  43.990  40.295  1.00  0.00           C  
ATOM   1804  H   ALA A 116      55.765  41.662  39.173  1.00  0.00           H  
ATOM   1805  HA  ALA A 116      56.686  42.801  41.531  1.00  0.00           H  
ATOM   1806 1HB  ALA A 116      54.700  44.076  39.660  1.00  0.00           H  
ATOM   1807 2HB  ALA A 116      55.696  44.814  41.001  1.00  0.00           H  
ATOM   1808 3HB  ALA A 116      56.307  44.245  39.522  1.00  0.00           H  
ATOM   1809  N   LEU A 117      53.496  41.875  41.746  1.00  0.00           N  
ATOM   1810  CA  LEU A 117      52.427  41.518  42.678  1.00  0.00           C  
ATOM   1811  C   LEU A 117      52.838  40.469  43.683  1.00  0.00           C  
ATOM   1812  O   LEU A 117      52.664  40.569  44.895  1.00  0.00           O  
ATOM   1813  CB  LEU A 117      51.204  41.012  41.902  1.00  0.00           C  
ATOM   1814  CG  LEU A 117      50.476  42.060  41.051  1.00  0.00           C  
ATOM   1815  CD1 LEU A 117      49.437  41.371  40.176  1.00  0.00           C  
ATOM   1816  CD2 LEU A 117      49.827  43.092  41.961  1.00  0.00           C  
ATOM   1817  H   LEU A 117      53.269  41.601  40.800  1.00  0.00           H  
ATOM   1818  HA  LEU A 117      52.151  42.413  43.237  1.00  0.00           H  
ATOM   1819 1HB  LEU A 117      51.522  40.209  41.239  1.00  0.00           H  
ATOM   1820 2HB  LEU A 117      50.485  40.605  42.614  1.00  0.00           H  
ATOM   1821  HG  LEU A 117      51.191  42.554  40.393  1.00  0.00           H  
ATOM   1822 1HD1 LEU A 117      48.920  42.115  39.571  1.00  0.00           H  
ATOM   1823 2HD1 LEU A 117      49.931  40.652  39.522  1.00  0.00           H  
ATOM   1824 3HD1 LEU A 117      48.717  40.852  40.807  1.00  0.00           H  
ATOM   1825 1HD2 LEU A 117      49.310  43.837  41.355  1.00  0.00           H  
ATOM   1826 2HD2 LEU A 117      49.111  42.598  42.618  1.00  0.00           H  
ATOM   1827 3HD2 LEU A 117      50.594  43.581  42.561  1.00  0.00           H  
ATOM   1828  N   VAL A 118      53.606  39.448  43.264  1.00  0.00           N  
ATOM   1829  CA  VAL A 118      54.198  38.433  44.230  1.00  0.00           C  
ATOM   1830  C   VAL A 118      55.390  38.905  45.063  1.00  0.00           C  
ATOM   1831  O   VAL A 118      55.353  38.848  46.293  1.00  0.00           O  
ATOM   1832  CB  VAL A 118      54.655  37.181  43.456  1.00  0.00           C  
ATOM   1833  CG1 VAL A 118      55.395  36.225  44.379  1.00  0.00           C  
ATOM   1834  CG2 VAL A 118      53.452  36.498  42.822  1.00  0.00           C  
ATOM   1835  H   VAL A 118      53.810  39.336  42.281  1.00  0.00           H  
ATOM   1836  HA  VAL A 118      53.502  38.058  44.980  1.00  0.00           H  
ATOM   1837  HB  VAL A 118      55.355  37.483  42.677  1.00  0.00           H  
ATOM   1838 1HG1 VAL A 118      55.710  35.346  43.815  1.00  0.00           H  
ATOM   1839 2HG1 VAL A 118      56.271  36.724  44.792  1.00  0.00           H  
ATOM   1840 3HG1 VAL A 118      54.734  35.917  45.189  1.00  0.00           H  
ATOM   1841 1HG2 VAL A 118      53.782  35.614  42.276  1.00  0.00           H  
ATOM   1842 2HG2 VAL A 118      52.750  36.202  43.601  1.00  0.00           H  
ATOM   1843 3HG2 VAL A 118      52.962  37.187  42.134  1.00  0.00           H  
ATOM   1844  N   THR A 119      56.375  39.640  44.541  1.00  0.00           N  
ATOM   1845  CA  THR A 119      57.400  40.337  45.323  1.00  0.00           C  
ATOM   1846  C   THR A 119      56.829  41.307  46.407  1.00  0.00           C  
ATOM   1847  O   THR A 119      57.117  41.189  47.645  1.00  0.00           O  
ATOM   1848  CB  THR A 119      58.334  41.120  44.380  1.00  0.00           C  
ATOM   1849  CG2 THR A 119      59.419  41.834  45.172  1.00  0.00           C  
ATOM   1850  OG1 THR A 119      58.943  40.217  43.449  1.00  0.00           O  
ATOM   1851  H   THR A 119      56.129  39.960  43.616  1.00  0.00           H  
ATOM   1852  HA  THR A 119      58.006  39.619  45.876  1.00  0.00           H  
ATOM   1853  HB  THR A 119      57.754  41.857  43.824  1.00  0.00           H  
ATOM   1854  HG1 THR A 119      58.283  39.911  42.823  1.00  0.00           H  
ATOM   1855 1HG2 THR A 119      60.067  42.381  44.489  1.00  0.00           H  
ATOM   1856 2HG2 THR A 119      58.959  42.529  45.873  1.00  0.00           H  
ATOM   1857 3HG2 THR A 119      60.008  41.101  45.722  1.00  0.00           H  
ATOM   1858  N   LEU A 120      55.890  42.170  46.117  1.00  0.00           N  
ATOM   1859  CA  LEU A 120      55.161  42.990  47.074  1.00  0.00           C  
ATOM   1860  C   LEU A 120      54.337  42.093  48.094  1.00  0.00           C  
ATOM   1861  O   LEU A 120      54.363  42.350  49.265  1.00  0.00           O  
ATOM   1862  CB  LEU A 120      54.228  43.943  46.316  1.00  0.00           C  
ATOM   1863  CG  LEU A 120      54.919  45.060  45.523  1.00  0.00           C  
ATOM   1864  CD1 LEU A 120      53.891  45.784  44.664  1.00  0.00           C  
ATOM   1865  CD2 LEU A 120      55.600  46.020  46.487  1.00  0.00           C  
ATOM   1866  H   LEU A 120      55.465  42.103  45.202  1.00  0.00           H  
ATOM   1867  HA  LEU A 120      55.809  43.501  47.787  1.00  0.00           H  
ATOM   1868 1HB  LEU A 120      53.632  43.360  45.615  1.00  0.00           H  
ATOM   1869 2HB  LEU A 120      53.554  44.413  47.032  1.00  0.00           H  
ATOM   1870  HG  LEU A 120      55.664  44.626  44.856  1.00  0.00           H  
ATOM   1871 1HD1 LEU A 120      54.382  46.578  44.101  1.00  0.00           H  
ATOM   1872 2HD1 LEU A 120      53.434  45.078  43.971  1.00  0.00           H  
ATOM   1873 3HD1 LEU A 120      53.122  46.216  45.304  1.00  0.00           H  
ATOM   1874 1HD2 LEU A 120      56.092  46.814  45.924  1.00  0.00           H  
ATOM   1875 2HD2 LEU A 120      54.855  46.456  47.154  1.00  0.00           H  
ATOM   1876 3HD2 LEU A 120      56.342  45.479  47.076  1.00  0.00           H  
ATOM   1877  N   GLY A 121      53.702  40.997  47.677  1.00  0.00           N  
ATOM   1878  CA  GLY A 121      53.036  40.081  48.537  1.00  0.00           C  
ATOM   1879  C   GLY A 121      53.912  39.424  49.618  1.00  0.00           C  
ATOM   1880  O   GLY A 121      53.643  39.560  50.798  1.00  0.00           O  
ATOM   1881  H   GLY A 121      53.578  40.879  46.681  1.00  0.00           H  
ATOM   1882 1HA  GLY A 121      52.204  40.634  48.971  1.00  0.00           H  
ATOM   1883 2HA  GLY A 121      52.616  39.285  47.922  1.00  0.00           H  
ATOM   1884  N   ILE A 122      55.054  38.913  49.141  1.00  0.00           N  
ATOM   1885  CA  ILE A 122      56.096  38.341  50.010  1.00  0.00           C  
ATOM   1886  C   ILE A 122      56.662  39.386  50.918  1.00  0.00           C  
ATOM   1887  O   ILE A 122      56.936  39.186  52.122  1.00  0.00           O  
ATOM   1888  CB  ILE A 122      57.242  37.718  49.191  1.00  0.00           C  
ATOM   1889  CG1 ILE A 122      56.747  36.483  48.435  1.00  0.00           C  
ATOM   1890  CG2 ILE A 122      58.410  37.361  50.096  1.00  0.00           C  
ATOM   1891  CD1 ILE A 122      57.715  35.978  47.389  1.00  0.00           C  
ATOM   1892  H   ILE A 122      55.185  38.835  48.142  1.00  0.00           H  
ATOM   1893  HA  ILE A 122      55.623  37.607  50.662  1.00  0.00           H  
ATOM   1894  HB  ILE A 122      57.580  38.433  48.439  1.00  0.00           H  
ATOM   1895 1HG1 ILE A 122      56.557  35.677  49.142  1.00  0.00           H  
ATOM   1896 2HG1 ILE A 122      55.802  36.713  47.941  1.00  0.00           H  
ATOM   1897 1HG2 ILE A 122      59.211  36.922  49.500  1.00  0.00           H  
ATOM   1898 2HG2 ILE A 122      58.777  38.260  50.589  1.00  0.00           H  
ATOM   1899 3HG2 ILE A 122      58.082  36.643  50.848  1.00  0.00           H  
ATOM   1900 1HD1 ILE A 122      57.294  35.101  46.896  1.00  0.00           H  
ATOM   1901 2HD1 ILE A 122      57.892  36.759  46.650  1.00  0.00           H  
ATOM   1902 3HD1 ILE A 122      58.657  35.709  47.865  1.00  0.00           H  
ATOM   1903  N   MET A 123      56.978  40.599  50.464  1.00  0.00           N  
ATOM   1904  CA  MET A 123      57.461  41.740  51.226  1.00  0.00           C  
ATOM   1905  C   MET A 123      56.609  42.092  52.467  1.00  0.00           C  
ATOM   1906  O   MET A 123      57.078  42.329  53.603  1.00  0.00           O  
ATOM   1907  CB  MET A 123      57.554  42.948  50.297  1.00  0.00           C  
ATOM   1908  CG  MET A 123      58.005  44.233  50.978  1.00  0.00           C  
ATOM   1909  SD  MET A 123      57.676  45.700  49.981  1.00  0.00           S  
ATOM   1910  CE  MET A 123      55.894  45.810  50.119  1.00  0.00           C  
ATOM   1911  H   MET A 123      56.810  40.681  49.471  1.00  0.00           H  
ATOM   1912  HA  MET A 123      58.350  41.478  51.799  1.00  0.00           H  
ATOM   1913 1HB  MET A 123      58.255  42.734  49.491  1.00  0.00           H  
ATOM   1914 2HB  MET A 123      56.580  43.135  49.843  1.00  0.00           H  
ATOM   1915 1HG  MET A 123      57.488  44.340  51.931  1.00  0.00           H  
ATOM   1916 2HG  MET A 123      59.076  44.184  51.175  1.00  0.00           H  
ATOM   1917 1HE  MET A 123      55.538  46.672  49.553  1.00  0.00           H  
ATOM   1918 2HE  MET A 123      55.441  44.901  49.720  1.00  0.00           H  
ATOM   1919 3HE  MET A 123      55.616  45.924  51.167  1.00  0.00           H  
ATOM   1920  N   TRP A 124      55.278  42.149  52.329  1.00  0.00           N  
ATOM   1921  CA  TRP A 124      54.214  42.419  53.320  1.00  0.00           C  
ATOM   1922  C   TRP A 124      53.994  41.304  54.365  1.00  0.00           C  
ATOM   1923  O   TRP A 124      53.854  41.611  55.605  1.00  0.00           O  
ATOM   1924  CB  TRP A 124      52.894  42.671  52.589  1.00  0.00           C  
ATOM   1925  CG  TRP A 124      52.681  44.106  52.214  1.00  0.00           C  
ATOM   1926  CD1 TRP A 124      52.698  44.632  50.957  1.00  0.00           C  
ATOM   1927  CD2 TRP A 124      52.415  45.214  53.109  1.00  0.00           C  
ATOM   1928  CE2 TRP A 124      52.288  46.357  52.315  1.00  0.00           C  
ATOM   1929  CE3 TRP A 124      52.277  45.324  54.498  1.00  0.00           C  
ATOM   1930  NE1 TRP A 124      52.464  45.984  51.007  1.00  0.00           N  
ATOM   1931  CZ2 TRP A 124      52.029  47.604  52.862  1.00  0.00           C  
ATOM   1932  CZ3 TRP A 124      52.017  46.575  55.046  1.00  0.00           C  
ATOM   1933  CH2 TRP A 124      51.896  47.685  54.248  1.00  0.00           C  
ATOM   1934  H   TRP A 124      54.972  42.131  51.367  1.00  0.00           H  
ATOM   1935  HA  TRP A 124      54.565  43.280  53.887  1.00  0.00           H  
ATOM   1936 1HB  TRP A 124      52.862  42.071  51.679  1.00  0.00           H  
ATOM   1937 2HB  TRP A 124      52.063  42.354  53.219  1.00  0.00           H  
ATOM   1938  HD1 TRP A 124      52.872  44.062  50.046  1.00  0.00           H  
ATOM   1939  HE1 TRP A 124      52.429  46.605  50.211  1.00  0.00           H  
ATOM   1940  HE3 TRP A 124      52.370  44.446  55.136  1.00  0.00           H  
ATOM   1941  HZ2 TRP A 124      51.930  48.498  52.245  1.00  0.00           H  
ATOM   1942  HZ3 TRP A 124      51.912  46.653  56.128  1.00  0.00           H  
ATOM   1943  HH2 TRP A 124      51.691  48.650  54.711  1.00  0.00           H  
ATOM   1944  N   VAL A 125      54.214  40.048  53.942  1.00  0.00           N  
ATOM   1945  CA  VAL A 125      54.394  38.878  54.837  1.00  0.00           C  
ATOM   1946  C   VAL A 125      55.746  38.911  55.625  1.00  0.00           C  
ATOM   1947  O   VAL A 125      55.618  38.937  56.867  1.00  0.00           O  
ATOM   1948  CB  VAL A 125      54.324  37.580  54.011  1.00  0.00           C  
ATOM   1949  CG1 VAL A 125      54.680  36.379  54.874  1.00  0.00           C  
ATOM   1950  CG2 VAL A 125      52.934  37.422  53.413  1.00  0.00           C  
ATOM   1951  H   VAL A 125      54.253  39.869  52.949  1.00  0.00           H  
ATOM   1952  HA  VAL A 125      53.582  38.949  55.562  1.00  0.00           H  
ATOM   1953  HB  VAL A 125      55.062  37.630  53.210  1.00  0.00           H  
ATOM   1954 1HG1 VAL A 125      54.626  35.471  54.273  1.00  0.00           H  
ATOM   1955 2HG1 VAL A 125      55.692  36.497  55.262  1.00  0.00           H  
ATOM   1956 3HG1 VAL A 125      53.978  36.307  55.704  1.00  0.00           H  
ATOM   1957 1HG2 VAL A 125      52.892  36.503  52.829  1.00  0.00           H  
ATOM   1958 2HG2 VAL A 125      52.196  37.378  54.214  1.00  0.00           H  
ATOM   1959 3HG2 VAL A 125      52.717  38.272  52.766  1.00  0.00           H  
ATOM   1960  N   LEU A 126      56.917  39.282  54.992  1.00  0.00           N  
ATOM   1961  CA  LEU A 126      58.179  39.437  55.765  1.00  0.00           C  
ATOM   1962  C   LEU A 126      58.059  40.654  56.720  1.00  0.00           C  
ATOM   1963  O   LEU A 126      58.320  40.494  57.863  1.00  0.00           O  
ATOM   1964  CB  LEU A 126      59.373  39.625  54.820  1.00  0.00           C  
ATOM   1965  CG  LEU A 126      59.728  38.414  53.949  1.00  0.00           C  
ATOM   1966  CD1 LEU A 126      60.803  38.809  52.945  1.00  0.00           C  
ATOM   1967  CD2 LEU A 126      60.201  37.271  54.835  1.00  0.00           C  
ATOM   1968  H   LEU A 126      56.938  39.358  53.985  1.00  0.00           H  
ATOM   1969  HA  LEU A 126      58.336  38.528  56.344  1.00  0.00           H  
ATOM   1970 1HB  LEU A 126      59.161  40.461  54.156  1.00  0.00           H  
ATOM   1971 2HB  LEU A 126      60.251  39.874  55.416  1.00  0.00           H  
ATOM   1972  HG  LEU A 126      58.848  38.098  53.388  1.00  0.00           H  
ATOM   1973 1HD1 LEU A 126      61.056  37.948  52.325  1.00  0.00           H  
ATOM   1974 2HD1 LEU A 126      60.432  39.614  52.311  1.00  0.00           H  
ATOM   1975 3HD1 LEU A 126      61.692  39.145  53.477  1.00  0.00           H  
ATOM   1976 1HD2 LEU A 126      60.453  36.410  54.215  1.00  0.00           H  
ATOM   1977 2HD2 LEU A 126      61.082  37.585  55.395  1.00  0.00           H  
ATOM   1978 3HD2 LEU A 126      59.407  36.998  55.530  1.00  0.00           H  
ATOM   1979  N   SER A 127      57.420  41.727  56.262  1.00  0.00           N  
ATOM   1980  CA  SER A 127      57.166  42.862  57.105  1.00  0.00           C  
ATOM   1981  C   SER A 127      56.362  42.600  58.358  1.00  0.00           C  
ATOM   1982  O   SER A 127      56.791  43.001  59.477  1.00  0.00           O  
ATOM   1983  CB  SER A 127      56.456  43.923  56.284  1.00  0.00           C  
ATOM   1984  OG  SER A 127      57.274  44.385  55.245  1.00  0.00           O  
ATOM   1985  H   SER A 127      57.057  41.674  55.321  1.00  0.00           H  
ATOM   1986  HA  SER A 127      58.162  43.217  57.367  1.00  0.00           H  
ATOM   1987 1HB  SER A 127      55.537  43.506  55.871  1.00  0.00           H  
ATOM   1988 2HB  SER A 127      56.176  44.754  56.929  1.00  0.00           H  
ATOM   1989  HG  SER A 127      57.369  43.649  54.636  1.00  0.00           H  
ATOM   1990  N   ALA A 128      55.246  41.819  58.223  1.00  0.00           N  
ATOM   1991  CA  ALA A 128      54.600  41.286  59.462  1.00  0.00           C  
ATOM   1992  C   ALA A 128      55.562  40.400  60.280  1.00  0.00           C  
ATOM   1993  O   ALA A 128      55.483  40.553  61.492  1.00  0.00           O  
ATOM   1994  CB  ALA A 128      53.261  40.534  59.145  1.00  0.00           C  
ATOM   1995  H   ALA A 128      55.030  41.458  57.306  1.00  0.00           H  
ATOM   1996  HA  ALA A 128      54.213  42.116  60.054  1.00  0.00           H  
ATOM   1997 1HB  ALA A 128      52.709  40.592  60.083  1.00  0.00           H  
ATOM   1998 2HB  ALA A 128      52.778  41.157  58.394  1.00  0.00           H  
ATOM   1999 3HB  ALA A 128      53.491  39.532  58.782  1.00  0.00           H  
ATOM   2000  N   LEU A 129      56.390  39.525  59.709  1.00  0.00           N  
ATOM   2001  CA  LEU A 129      57.365  38.728  60.520  1.00  0.00           C  
ATOM   2002  C   LEU A 129      58.477  39.562  61.154  1.00  0.00           C  
ATOM   2003  O   LEU A 129      58.712  39.479  62.355  1.00  0.00           O  
ATOM   2004  CB  LEU A 129      58.011  37.644  59.648  1.00  0.00           C  
ATOM   2005  CG  LEU A 129      57.069  36.537  59.157  1.00  0.00           C  
ATOM   2006  CD1 LEU A 129      57.807  35.643  58.169  1.00  0.00           C  
ATOM   2007  CD2 LEU A 129      56.563  35.736  60.347  1.00  0.00           C  
ATOM   2008  H   LEU A 129      56.278  39.343  58.723  1.00  0.00           H  
ATOM   2009  HA  LEU A 129      56.725  38.424  61.348  1.00  0.00           H  
ATOM   2010 1HB  LEU A 129      58.449  38.119  58.771  1.00  0.00           H  
ATOM   2011 2HB  LEU A 129      58.811  37.171  60.216  1.00  0.00           H  
ATOM   2012  HG  LEU A 129      56.223  36.984  58.634  1.00  0.00           H  
ATOM   2013 1HD1 LEU A 129      57.138  34.856  57.821  1.00  0.00           H  
ATOM   2014 2HD1 LEU A 129      58.141  36.238  57.319  1.00  0.00           H  
ATOM   2015 3HD1 LEU A 129      58.670  35.194  58.660  1.00  0.00           H  
ATOM   2016 1HD2 LEU A 129      55.894  34.949  59.999  1.00  0.00           H  
ATOM   2017 2HD2 LEU A 129      57.409  35.287  60.870  1.00  0.00           H  
ATOM   2018 3HD2 LEU A 129      56.025  36.396  61.028  1.00  0.00           H  
ATOM   2019  N   VAL A 130      58.980  40.595  60.560  1.00  0.00           N  
ATOM   2020  CA  VAL A 130      59.889  41.593  61.095  1.00  0.00           C  
ATOM   2021  C   VAL A 130      59.292  42.349  62.340  1.00  0.00           C  
ATOM   2022  O   VAL A 130      60.028  42.707  63.294  1.00  0.00           O  
ATOM   2023  CB  VAL A 130      60.236  42.604  59.987  1.00  0.00           C  
ATOM   2024  CG1 VAL A 130      60.972  43.801  60.569  1.00  0.00           C  
ATOM   2025  CG2 VAL A 130      61.074  41.926  58.912  1.00  0.00           C  
ATOM   2026  H   VAL A 130      58.765  40.767  59.588  1.00  0.00           H  
ATOM   2027  HA  VAL A 130      60.766  41.068  61.472  1.00  0.00           H  
ATOM   2028  HB  VAL A 130      59.312  42.978  59.546  1.00  0.00           H  
ATOM   2029 1HG1 VAL A 130      61.210  44.506  59.771  1.00  0.00           H  
ATOM   2030 2HG1 VAL A 130      60.340  44.291  61.309  1.00  0.00           H  
ATOM   2031 3HG1 VAL A 130      61.895  43.466  61.042  1.00  0.00           H  
ATOM   2032 1HG2 VAL A 130      61.315  42.647  58.131  1.00  0.00           H  
ATOM   2033 2HG2 VAL A 130      61.995  41.547  59.354  1.00  0.00           H  
ATOM   2034 3HG2 VAL A 130      60.511  41.098  58.480  1.00  0.00           H  
ATOM   2035  N   SER A 131      57.975  42.631  62.366  1.00  0.00           N  
ATOM   2036  CA  SER A 131      57.417  43.314  63.536  1.00  0.00           C  
ATOM   2037  C   SER A 131      57.559  42.667  64.832  1.00  0.00           C  
ATOM   2038  O   SER A 131      57.454  43.351  65.882  1.00  0.00           O  
ATOM   2039  CB  SER A 131      55.934  43.554  63.324  1.00  0.00           C  
ATOM   2040  OG  SER A 131      55.215  42.353  63.403  1.00  0.00           O  
ATOM   2041  H   SER A 131      57.480  42.598  61.486  1.00  0.00           H  
ATOM   2042  HA  SER A 131      57.914  44.282  63.578  1.00  0.00           H  
ATOM   2043 1HB  SER A 131      55.567  44.251  64.076  1.00  0.00           H  
ATOM   2044 2HB  SER A 131      55.775  44.012  62.349  1.00  0.00           H  
ATOM   2045  HG  SER A 131      55.464  41.846  62.626  1.00  0.00           H  
ATOM   2046  N   TYR A 132      57.945  41.302  64.889  1.00  0.00           N  
ATOM   2047  CA  TYR A 132      58.184  40.582  66.193  1.00  0.00           C  
ATOM   2048  C   TYR A 132      59.670  40.808  66.594  1.00  0.00           C  
ATOM   2049  O   TYR A 132      59.938  40.480  67.766  1.00  0.00           O  
ATOM   2050  CB  TYR A 132      57.871  39.088  66.081  1.00  0.00           C  
ATOM   2051  CG  TYR A 132      56.419  38.790  65.779  1.00  0.00           C  
ATOM   2052  CD1 TYR A 132      56.031  38.471  64.486  1.00  0.00           C  
ATOM   2053  CD2 TYR A 132      55.476  38.835  66.794  1.00  0.00           C  
ATOM   2054  CE1 TYR A 132      54.705  38.198  64.209  1.00  0.00           C  
ATOM   2055  CE2 TYR A 132      54.150  38.562  66.518  1.00  0.00           C  
ATOM   2056  CZ  TYR A 132      53.764  38.245  65.232  1.00  0.00           C  
ATOM   2057  OH  TYR A 132      52.444  37.974  64.957  1.00  0.00           O  
ATOM   2058  H   TYR A 132      57.915  40.772  64.029  1.00  0.00           H  
ATOM   2059  HA  TYR A 132      57.541  40.962  66.986  1.00  0.00           H  
ATOM   2060 1HB  TYR A 132      58.481  38.646  65.292  1.00  0.00           H  
ATOM   2061 2HB  TYR A 132      58.133  38.591  67.015  1.00  0.00           H  
ATOM   2062  HD1 TYR A 132      56.773  38.436  63.687  1.00  0.00           H  
ATOM   2063  HD2 TYR A 132      55.780  39.086  67.810  1.00  0.00           H  
ATOM   2064  HE1 TYR A 132      54.401  37.948  63.194  1.00  0.00           H  
ATOM   2065  HE2 TYR A 132      53.408  38.598  67.317  1.00  0.00           H  
ATOM   2066  HH  TYR A 132      51.928  38.048  65.763  1.00  0.00           H  
ATOM   2067  N   LEU A 133      60.605  41.309  65.741  1.00  0.00           N  
ATOM   2068  CA  LEU A 133      62.032  41.625  66.152  1.00  0.00           C  
ATOM   2069  C   LEU A 133      62.165  42.684  67.372  1.00  0.00           C  
ATOM   2070  O   LEU A 133      62.885  42.264  68.248  1.00  0.00           O  
ATOM   2071  CB  LEU A 133      62.790  42.160  64.930  1.00  0.00           C  
ATOM   2072  CG  LEU A 133      64.262  42.521  65.165  1.00  0.00           C  
ATOM   2073  CD1 LEU A 133      65.041  41.265  65.532  1.00  0.00           C  
ATOM   2074  CD2 LEU A 133      64.832  43.172  63.914  1.00  0.00           C  
ATOM   2075  H   LEU A 133      60.380  41.636  64.813  1.00  0.00           H  
ATOM   2076  HA  LEU A 133      62.323  40.656  66.556  1.00  0.00           H  
ATOM   2077 1HB  LEU A 133      62.755  41.408  64.143  1.00  0.00           H  
ATOM   2078 2HB  LEU A 133      62.282  43.055  64.571  1.00  0.00           H  
ATOM   2079  HG  LEU A 133      64.337  43.216  66.002  1.00  0.00           H  
ATOM   2080 1HD1 LEU A 133      66.087  41.522  65.699  1.00  0.00           H  
ATOM   2081 2HD1 LEU A 133      64.625  40.831  66.441  1.00  0.00           H  
ATOM   2082 3HD1 LEU A 133      64.970  40.543  64.719  1.00  0.00           H  
ATOM   2083 1HD2 LEU A 133      65.878  43.429  64.081  1.00  0.00           H  
ATOM   2084 2HD2 LEU A 133      64.758  42.477  63.077  1.00  0.00           H  
ATOM   2085 3HD2 LEU A 133      64.268  44.076  63.685  1.00  0.00           H  
ATOM   2086  N   PRO A 134      61.500  43.909  67.440  1.00  0.00           N  
ATOM   2087  CA  PRO A 134      61.571  44.796  68.588  1.00  0.00           C  
ATOM   2088  C   PRO A 134      60.563  44.099  69.625  1.00  0.00           C  
ATOM   2089  O   PRO A 134      59.451  44.598  69.815  1.00  0.00           O  
ATOM   2090  CB  PRO A 134      61.081  46.146  68.054  1.00  0.00           C  
ATOM   2091  CG  PRO A 134      60.122  45.785  66.971  1.00  0.00           C  
ATOM   2092  CD  PRO A 134      60.709  44.545  66.350  1.00  0.00           C  
ATOM   2093  HA  PRO A 134      62.611  44.914  68.892  1.00  0.00           H  
ATOM   2094 1HB  PRO A 134      60.613  46.724  68.864  1.00  0.00           H  
ATOM   2095 2HB  PRO A 134      61.934  46.737  67.689  1.00  0.00           H  
ATOM   2096 1HG  PRO A 134      59.121  45.614  67.393  1.00  0.00           H  
ATOM   2097 2HG  PRO A 134      60.028  46.614  66.255  1.00  0.00           H  
ATOM   2098 1HD  PRO A 134      59.896  43.880  66.021  1.00  0.00           H  
ATOM   2099 2HD  PRO A 134      61.347  44.827  65.500  1.00  0.00           H  
ATOM   2100  N   LEU A 135      61.020  42.958  70.218  1.00  0.00           N  
ATOM   2101  CA  LEU A 135      60.143  41.972  70.789  1.00  0.00           C  
ATOM   2102  C   LEU A 135      59.201  42.636  71.730  1.00  0.00           C  
ATOM   2103  O   LEU A 135      57.996  42.455  71.754  1.00  0.00           O  
ATOM   2104  CB  LEU A 135      60.942  40.889  71.524  1.00  0.00           C  
ATOM   2105  CG  LEU A 135      60.109  39.799  72.212  1.00  0.00           C  
ATOM   2106  CD1 LEU A 135      59.337  39.012  71.162  1.00  0.00           C  
ATOM   2107  CD2 LEU A 135      61.027  38.889  73.014  1.00  0.00           C  
ATOM   2108  H   LEU A 135      61.855  42.605  69.772  1.00  0.00           H  
ATOM   2109  HA  LEU A 135      59.516  41.588  69.984  1.00  0.00           H  
ATOM   2110 1HB  LEU A 135      61.603  40.399  70.810  1.00  0.00           H  
ATOM   2111 2HB  LEU A 135      61.556  41.367  72.287  1.00  0.00           H  
ATOM   2112  HG  LEU A 135      59.384  40.264  72.881  1.00  0.00           H  
ATOM   2113 1HD1 LEU A 135      58.745  38.238  71.651  1.00  0.00           H  
ATOM   2114 2HD1 LEU A 135      58.674  39.684  70.617  1.00  0.00           H  
ATOM   2115 3HD1 LEU A 135      60.037  38.548  70.468  1.00  0.00           H  
ATOM   2116 1HD2 LEU A 135      60.435  38.115  73.503  1.00  0.00           H  
ATOM   2117 2HD2 LEU A 135      61.752  38.423  72.346  1.00  0.00           H  
ATOM   2118 3HD2 LEU A 135      61.553  39.474  73.768  1.00  0.00           H  
ATOM   2119  N   MET A 136      59.686  43.486  72.709  1.00  0.00           N  
ATOM   2120  CA  MET A 136      58.822  44.224  73.696  1.00  0.00           C  
ATOM   2121  C   MET A 136      58.732  45.760  73.415  1.00  0.00           C  
ATOM   2122  O   MET A 136      58.491  46.650  74.216  1.00  0.00           O  
ATOM   2123  CB  MET A 136      59.342  43.989  75.113  1.00  0.00           C  
ATOM   2124  CG  MET A 136      59.368  42.527  75.539  1.00  0.00           C  
ATOM   2125  SD  MET A 136      57.734  41.764  75.506  1.00  0.00           S  
ATOM   2126  CE  MET A 136      56.934  42.620  76.860  1.00  0.00           C  
ATOM   2127  H   MET A 136      60.665  43.717  72.620  1.00  0.00           H  
ATOM   2128  HA  MET A 136      57.771  43.943  73.670  1.00  0.00           H  
ATOM   2129 1HB  MET A 136      60.355  44.379  75.198  1.00  0.00           H  
ATOM   2130 2HB  MET A 136      58.720  44.533  75.824  1.00  0.00           H  
ATOM   2131 1HG  MET A 136      60.024  41.966  74.875  1.00  0.00           H  
ATOM   2132 2HG  MET A 136      59.763  42.451  76.552  1.00  0.00           H  
ATOM   2133 1HE  MET A 136      55.911  42.256  76.967  1.00  0.00           H  
ATOM   2134 2HE  MET A 136      57.484  42.434  77.784  1.00  0.00           H  
ATOM   2135 3HE  MET A 136      56.919  43.691  76.656  1.00  0.00           H  
ATOM   2136  N   GLY A 137      58.969  46.016  72.124  1.00  0.00           N  
ATOM   2137  CA  GLY A 137      59.052  47.319  71.509  1.00  0.00           C  
ATOM   2138  C   GLY A 137      60.469  47.833  71.354  1.00  0.00           C  
ATOM   2139  O   GLY A 137      61.367  47.296  71.987  1.00  0.00           O  
ATOM   2140  H   GLY A 137      59.098  45.173  71.579  1.00  0.00           H  
ATOM   2141 1HA  GLY A 137      58.721  47.234  70.473  1.00  0.00           H  
ATOM   2142 2HA  GLY A 137      58.475  48.030  72.101  1.00  0.00           H  
ATOM   2143  N   PRO A 138      60.763  48.899  70.619  1.00  0.00           N  
ATOM   2144  CA  PRO A 138      62.207  49.331  70.457  1.00  0.00           C  
ATOM   2145  C   PRO A 138      62.878  49.763  71.767  1.00  0.00           C  
ATOM   2146  O   PRO A 138      64.093  49.726  71.847  1.00  0.00           O  
ATOM   2147  CB  PRO A 138      62.105  50.516  69.491  1.00  0.00           C  
ATOM   2148  CG  PRO A 138      60.705  51.000  69.652  1.00  0.00           C  
ATOM   2149  CD  PRO A 138      59.908  49.753  69.932  1.00  0.00           C  
ATOM   2150  HA  PRO A 138      62.836  48.613  69.933  1.00  0.00           H  
ATOM   2151 1HB  PRO A 138      62.853  51.279  69.752  1.00  0.00           H  
ATOM   2152 2HB  PRO A 138      62.328  50.185  68.466  1.00  0.00           H  
ATOM   2153 1HG  PRO A 138      60.647  51.732  70.471  1.00  0.00           H  
ATOM   2154 2HG  PRO A 138      60.375  51.518  68.739  1.00  0.00           H  
ATOM   2155 1HD  PRO A 138      59.041  50.005  70.561  1.00  0.00           H  
ATOM   2156 2HD  PRO A 138      59.581  49.306  68.981  1.00  0.00           H  
ATOM   2157  N   ASN A 139      62.070  50.127  72.720  1.00  0.00           N  
ATOM   2158  CA  ASN A 139      62.504  50.649  74.066  1.00  0.00           C  
ATOM   2159  C   ASN A 139      63.633  49.907  74.761  1.00  0.00           C  
ATOM   2160  O   ASN A 139      64.410  50.513  75.463  1.00  0.00           O  
ATOM   2161  CB  ASN A 139      61.316  50.691  75.009  1.00  0.00           C  
ATOM   2162  CG  ASN A 139      60.324  51.759  74.640  1.00  0.00           C  
ATOM   2163  ND2 ASN A 139      59.129  51.652  75.162  1.00  0.00           N  
ATOM   2164  OD1 ASN A 139      60.640  52.682  73.880  1.00  0.00           O  
ATOM   2165  H   ASN A 139      61.103  50.186  72.435  1.00  0.00           H  
ATOM   2166  HA  ASN A 139      62.722  51.669  73.753  1.00  0.00           H  
ATOM   2167 1HB  ASN A 139      60.811  49.724  75.002  1.00  0.00           H  
ATOM   2168 2HB  ASN A 139      61.664  50.872  76.026  1.00  0.00           H  
ATOM   2169 1HD2 ASN A 139      58.427  52.334  74.952  1.00  0.00           H  
ATOM   2170 2HD2 ASN A 139      58.916  50.888  75.772  1.00  0.00           H  
ATOM   2171  N   ASP A 140      63.622  48.543  74.770  1.00  0.00           N  
ATOM   2172  CA  ASP A 140      64.616  47.588  75.258  1.00  0.00           C  
ATOM   2173  C   ASP A 140      65.391  46.786  74.138  1.00  0.00           C  
ATOM   2174  O   ASP A 140      66.219  45.989  74.351  1.00  0.00           O  
ATOM   2175  CB  ASP A 140      63.921  46.605  76.203  1.00  0.00           C  
ATOM   2176  CG  ASP A 140      63.409  47.268  77.475  1.00  0.00           C  
ATOM   2177  OD1 ASP A 140      64.109  48.090  78.017  1.00  0.00           O  
ATOM   2178  OD2 ASP A 140      62.322  46.946  77.892  1.00  0.00           O1-
ATOM   2179  H   ASP A 140      62.899  48.068  74.246  1.00  0.00           H  
ATOM   2180  HA  ASP A 140      65.431  48.172  75.687  1.00  0.00           H  
ATOM   2181 1HB  ASP A 140      63.080  46.139  75.690  1.00  0.00           H  
ATOM   2182 2HB  ASP A 140      64.617  45.812  76.479  1.00  0.00           H  
ATOM   2183  N   TYR A 141      64.966  47.022  72.887  1.00  0.00           N  
ATOM   2184  CA  TYR A 141      65.376  46.308  71.648  1.00  0.00           C  
ATOM   2185  C   TYR A 141      65.724  47.230  70.439  1.00  0.00           C  
ATOM   2186  O   TYR A 141      65.804  46.708  69.352  1.00  0.00           O  
ATOM   2187  CB  TYR A 141      64.271  45.331  71.240  1.00  0.00           C  
ATOM   2188  CG  TYR A 141      64.076  44.189  72.213  1.00  0.00           C  
ATOM   2189  CD1 TYR A 141      63.126  44.289  73.218  1.00  0.00           C  
ATOM   2190  CD2 TYR A 141      64.848  43.042  72.099  1.00  0.00           C  
ATOM   2191  CE1 TYR A 141      62.948  43.247  74.107  1.00  0.00           C  
ATOM   2192  CE2 TYR A 141      64.670  42.000  72.988  1.00  0.00           C  
ATOM   2193  CZ  TYR A 141      63.724  42.099  73.988  1.00  0.00           C  
ATOM   2194  OH  TYR A 141      63.547  41.061  74.873  1.00  0.00           O  
ATOM   2195  H   TYR A 141      64.309  47.780  72.768  1.00  0.00           H  
ATOM   2196  HA  TYR A 141      66.324  45.821  71.868  1.00  0.00           H  
ATOM   2197 1HB  TYR A 141      63.325  45.867  71.150  1.00  0.00           H  
ATOM   2198 2HB  TYR A 141      64.502  44.909  70.262  1.00  0.00           H  
ATOM   2199  HD1 TYR A 141      62.519  45.191  73.307  1.00  0.00           H  
ATOM   2200  HD2 TYR A 141      65.595  42.964  71.310  1.00  0.00           H  
ATOM   2201  HE1 TYR A 141      62.201  43.325  74.896  1.00  0.00           H  
ATOM   2202  HE2 TYR A 141      65.277  41.098  72.900  1.00  0.00           H  
ATOM   2203  HH  TYR A 141      62.841  41.281  75.486  1.00  0.00           H  
ATOM   2204  N   LEU A 142      65.994  48.497  70.733  1.00  0.00           N  
ATOM   2205  CA  LEU A 142      66.374  49.483  69.704  1.00  0.00           C  
ATOM   2206  C   LEU A 142      67.604  49.052  68.887  1.00  0.00           C  
ATOM   2207  O   LEU A 142      67.615  49.175  67.654  1.00  0.00           O  
ATOM   2208  CB  LEU A 142      66.655  50.839  70.363  1.00  0.00           C  
ATOM   2209  CG  LEU A 142      66.918  52.005  69.401  1.00  0.00           C  
ATOM   2210  CD1 LEU A 142      65.696  52.223  68.521  1.00  0.00           C  
ATOM   2211  CD2 LEU A 142      67.249  53.257  70.199  1.00  0.00           C  
ATOM   2212  H   LEU A 142      65.870  48.808  71.686  1.00  0.00           H  
ATOM   2213  HA  LEU A 142      65.648  49.534  68.891  1.00  0.00           H  
ATOM   2214 1HB  LEU A 142      65.800  51.108  70.982  1.00  0.00           H  
ATOM   2215 2HB  LEU A 142      67.527  50.738  71.009  1.00  0.00           H  
ATOM   2216  HG  LEU A 142      67.758  51.757  68.751  1.00  0.00           H  
ATOM   2217 1HD1 LEU A 142      65.883  53.052  67.837  1.00  0.00           H  
ATOM   2218 2HD1 LEU A 142      65.494  51.319  67.947  1.00  0.00           H  
ATOM   2219 3HD1 LEU A 142      64.835  52.457  69.145  1.00  0.00           H  
ATOM   2220 1HD2 LEU A 142      67.437  54.086  69.515  1.00  0.00           H  
ATOM   2221 2HD2 LEU A 142      66.409  53.507  70.849  1.00  0.00           H  
ATOM   2222 3HD2 LEU A 142      68.137  53.079  70.806  1.00  0.00           H  
ATOM   2223  N   LEU A 143      68.582  48.354  69.513  1.00  0.00           N  
ATOM   2224  CA  LEU A 143      69.755  47.833  68.737  1.00  0.00           C  
ATOM   2225  C   LEU A 143      69.432  46.919  67.592  1.00  0.00           C  
ATOM   2226  O   LEU A 143      69.698  47.235  66.434  1.00  0.00           O  
ATOM   2227  CB  LEU A 143      70.707  47.079  69.674  1.00  0.00           C  
ATOM   2228  CG  LEU A 143      71.918  46.420  69.002  1.00  0.00           C  
ATOM   2229  CD1 LEU A 143      72.771  47.489  68.333  1.00  0.00           C  
ATOM   2230  CD2 LEU A 143      72.720  45.652  70.042  1.00  0.00           C  
ATOM   2231  H   LEU A 143      68.437  48.279  70.509  1.00  0.00           H  
ATOM   2232  HA  LEU A 143      70.220  48.669  68.215  1.00  0.00           H  
ATOM   2233 1HB  LEU A 143      71.081  47.775  70.423  1.00  0.00           H  
ATOM   2234 2HB  LEU A 143      70.145  46.296  70.184  1.00  0.00           H  
ATOM   2235  HG  LEU A 143      71.576  45.734  68.227  1.00  0.00           H  
ATOM   2236 1HD1 LEU A 143      73.632  47.021  67.855  1.00  0.00           H  
ATOM   2237 2HD1 LEU A 143      72.179  48.010  67.581  1.00  0.00           H  
ATOM   2238 3HD1 LEU A 143      73.115  48.202  69.082  1.00  0.00           H  
ATOM   2239 1HD2 LEU A 143      73.581  45.183  69.564  1.00  0.00           H  
ATOM   2240 2HD2 LEU A 143      73.064  46.338  70.816  1.00  0.00           H  
ATOM   2241 3HD2 LEU A 143      72.092  44.883  70.491  1.00  0.00           H  
ATOM   2242  N   SER A 144      68.655  45.876  67.815  1.00  0.00           N  
ATOM   2243  CA  SER A 144      68.071  45.001  66.779  1.00  0.00           C  
ATOM   2244  C   SER A 144      67.098  45.691  65.827  1.00  0.00           C  
ATOM   2245  O   SER A 144      67.263  45.418  64.672  1.00  0.00           O  
ATOM   2246  CB  SER A 144      67.355  43.843  67.446  1.00  0.00           C  
ATOM   2247  OG  SER A 144      68.263  43.006  68.108  1.00  0.00           O  
ATOM   2248  H   SER A 144      68.463  45.748  68.798  1.00  0.00           H  
ATOM   2249  HA  SER A 144      68.881  44.503  66.250  1.00  0.00           H  
ATOM   2250 1HB  SER A 144      66.626  44.227  68.159  1.00  0.00           H  
ATOM   2251 2HB  SER A 144      66.810  43.271  66.696  1.00  0.00           H  
ATOM   2252  HG  SER A 144      67.738  42.309  68.509  1.00  0.00           H  
ATOM   2253  N   TRP A 145      66.144  46.592  66.196  1.00  0.00           N  
ATOM   2254  CA  TRP A 145      65.435  47.416  65.225  1.00  0.00           C  
ATOM   2255  C   TRP A 145      66.394  48.271  64.301  1.00  0.00           C  
ATOM   2256  O   TRP A 145      66.379  47.964  63.133  1.00  0.00           O  
ATOM   2257  CB  TRP A 145      64.491  48.411  66.011  1.00  0.00           C  
ATOM   2258  CG  TRP A 145      63.320  48.980  65.244  1.00  0.00           C  
ATOM   2259  CD1 TRP A 145      62.153  48.265  65.029  1.00  0.00           C  
ATOM   2260  CD2 TRP A 145      63.038  50.329  64.901  1.00  0.00           C  
ATOM   2261  CE2 TRP A 145      61.690  50.459  64.543  1.00  0.00           C  
ATOM   2262  CE3 TRP A 145      63.704  51.531  64.998  1.00  0.00           C  
ATOM   2263  NE1 TRP A 145      61.220  49.190  64.674  1.00  0.00           N  
ATOM   2264  CZ2 TRP A 145      61.056  51.628  64.093  1.00  0.00           C  
ATOM   2265  CZ3 TRP A 145      63.089  52.767  64.806  1.00  0.00           C  
ATOM   2266  CH2 TRP A 145      61.818  52.822  64.274  1.00  0.00           C  
ATOM   2267  H   TRP A 145      66.190  46.881  67.163  1.00  0.00           H  
ATOM   2268  HA  TRP A 145      64.786  46.754  64.652  1.00  0.00           H  
ATOM   2269 1HB  TRP A 145      64.066  47.900  66.874  1.00  0.00           H  
ATOM   2270 2HB  TRP A 145      65.114  49.190  66.450  1.00  0.00           H  
ATOM   2271  HD1 TRP A 145      61.948  47.219  65.188  1.00  0.00           H  
ATOM   2272  HE1 TRP A 145      60.277  48.981  64.374  1.00  0.00           H  
ATOM   2273  HE3 TRP A 145      64.728  51.488  65.340  1.00  0.00           H  
ATOM   2274  HZ2 TRP A 145      59.999  51.641  63.870  1.00  0.00           H  
ATOM   2275  HZ3 TRP A 145      63.690  53.626  65.065  1.00  0.00           H  
ATOM   2276  HH2 TRP A 145      61.303  53.765  64.174  1.00  0.00           H  
ATOM   2277  N   LEU A 146      67.529  48.830  64.855  1.00  0.00           N  
ATOM   2278  CA  LEU A 146      68.487  49.468  63.946  1.00  0.00           C  
ATOM   2279  C   LEU A 146      69.420  48.596  63.110  1.00  0.00           C  
ATOM   2280  O   LEU A 146      69.626  48.983  61.964  1.00  0.00           O  
ATOM   2281  CB  LEU A 146      69.359  50.422  64.771  1.00  0.00           C  
ATOM   2282  CG  LEU A 146      68.808  51.842  64.948  1.00  0.00           C  
ATOM   2283  CD1 LEU A 146      67.382  51.772  65.478  1.00  0.00           C  
ATOM   2284  CD2 LEU A 146      69.706  52.621  65.898  1.00  0.00           C  
ATOM   2285  H   LEU A 146      67.643  49.001  65.843  1.00  0.00           H  
ATOM   2286  HA  LEU A 146      67.852  49.918  63.183  1.00  0.00           H  
ATOM   2287 1HB  LEU A 146      69.499  49.994  65.763  1.00  0.00           H  
ATOM   2288 2HB  LEU A 146      70.335  50.502  64.292  1.00  0.00           H  
ATOM   2289  HG  LEU A 146      68.780  52.345  63.981  1.00  0.00           H  
ATOM   2290 1HD1 LEU A 146      66.990  52.781  65.604  1.00  0.00           H  
ATOM   2291 2HD1 LEU A 146      66.758  51.226  64.771  1.00  0.00           H  
ATOM   2292 3HD1 LEU A 146      67.376  51.258  66.439  1.00  0.00           H  
ATOM   2293 1HD2 LEU A 146      69.315  53.631  66.023  1.00  0.00           H  
ATOM   2294 2HD2 LEU A 146      69.734  52.120  66.865  1.00  0.00           H  
ATOM   2295 3HD2 LEU A 146      70.714  52.671  65.486  1.00  0.00           H  
ATOM   2296  N   LEU A 147      69.801  47.418  63.652  1.00  0.00           N  
ATOM   2297  CA  LEU A 147      70.627  46.526  62.906  1.00  0.00           C  
ATOM   2298  C   LEU A 147      69.838  46.043  61.657  1.00  0.00           C  
ATOM   2299  O   LEU A 147      70.458  45.853  60.597  1.00  0.00           O  
ATOM   2300  CB  LEU A 147      71.053  45.344  63.785  1.00  0.00           C  
ATOM   2301  CG  LEU A 147      72.066  45.668  64.891  1.00  0.00           C  
ATOM   2302  CD1 LEU A 147      72.245  44.451  65.789  1.00  0.00           C  
ATOM   2303  CD2 LEU A 147      73.388  46.083  64.263  1.00  0.00           C  
ATOM   2304  H   LEU A 147      69.642  47.313  64.641  1.00  0.00           H  
ATOM   2305  HA  LEU A 147      71.466  47.056  62.452  1.00  0.00           H  
ATOM   2306 1HB  LEU A 147      70.166  44.927  64.260  1.00  0.00           H  
ATOM   2307 2HB  LEU A 147      71.493  44.577  63.147  1.00  0.00           H  
ATOM   2308  HG  LEU A 147      71.684  46.483  65.506  1.00  0.00           H  
ATOM   2309 1HD1 LEU A 147      72.964  44.682  66.575  1.00  0.00           H  
ATOM   2310 2HD1 LEU A 147      71.288  44.188  66.240  1.00  0.00           H  
ATOM   2311 3HD1 LEU A 147      72.610  43.613  65.197  1.00  0.00           H  
ATOM   2312 1HD2 LEU A 147      74.108  46.314  65.049  1.00  0.00           H  
ATOM   2313 2HD2 LEU A 147      73.771  45.268  63.648  1.00  0.00           H  
ATOM   2314 3HD2 LEU A 147      73.234  46.965  63.641  1.00  0.00           H  
ATOM   2315  N   PHE A 148      68.551  45.720  61.696  1.00  0.00           N  
ATOM   2316  CA  PHE A 148      67.729  45.457  60.556  1.00  0.00           C  
ATOM   2317  C   PHE A 148      67.589  46.656  59.594  1.00  0.00           C  
ATOM   2318  O   PHE A 148      67.913  46.570  58.430  1.00  0.00           O  
ATOM   2319  CB  PHE A 148      66.345  45.015  61.036  1.00  0.00           C  
ATOM   2320  CG  PHE A 148      65.351  44.827  59.925  1.00  0.00           C  
ATOM   2321  CD1 PHE A 148      65.334  43.657  59.180  1.00  0.00           C  
ATOM   2322  CD2 PHE A 148      64.431  45.819  59.623  1.00  0.00           C  
ATOM   2323  CE1 PHE A 148      64.420  43.483  58.159  1.00  0.00           C  
ATOM   2324  CE2 PHE A 148      63.515  45.648  58.604  1.00  0.00           C  
ATOM   2325  CZ  PHE A 148      63.510  44.478  57.870  1.00  0.00           C  
ATOM   2326  H   PHE A 148      68.091  45.705  62.593  1.00  0.00           H  
ATOM   2327  HA  PHE A 148      68.182  44.693  59.926  1.00  0.00           H  
ATOM   2328 1HB  PHE A 148      66.432  44.074  61.577  1.00  0.00           H  
ATOM   2329 2HB  PHE A 148      65.947  45.755  61.728  1.00  0.00           H  
ATOM   2330  HD1 PHE A 148      66.053  42.870  59.409  1.00  0.00           H  
ATOM   2331  HD2 PHE A 148      64.435  46.743  60.202  1.00  0.00           H  
ATOM   2332  HE1 PHE A 148      64.418  42.559  57.581  1.00  0.00           H  
ATOM   2333  HE2 PHE A 148      62.797  46.436  58.377  1.00  0.00           H  
ATOM   2334  HZ  PHE A 148      62.790  44.343  57.065  1.00  0.00           H  
ATOM   2335  N   ILE A 149      67.320  47.852  60.168  1.00  0.00           N  
ATOM   2336  CA  ILE A 149      67.132  49.078  59.315  1.00  0.00           C  
ATOM   2337  C   ILE A 149      68.450  49.217  58.572  1.00  0.00           C  
ATOM   2338  O   ILE A 149      68.418  49.694  57.387  1.00  0.00           O  
ATOM   2339  CB  ILE A 149      66.830  50.352  60.126  1.00  0.00           C  
ATOM   2340  CG1 ILE A 149      65.459  50.243  60.800  1.00  0.00           C  
ATOM   2341  CG2 ILE A 149      66.889  51.580  59.230  1.00  0.00           C  
ATOM   2342  CD1 ILE A 149      65.205  51.309  61.841  1.00  0.00           C  
ATOM   2343  H   ILE A 149      67.116  47.934  61.154  1.00  0.00           H  
ATOM   2344  HA  ILE A 149      66.345  48.906  58.580  1.00  0.00           H  
ATOM   2345  HB  ILE A 149      67.565  50.459  60.922  1.00  0.00           H  
ATOM   2346 1HG1 ILE A 149      64.676  50.308  60.045  1.00  0.00           H  
ATOM   2347 2HG1 ILE A 149      65.367  49.269  61.281  1.00  0.00           H  
ATOM   2348 1HG2 ILE A 149      66.673  52.470  59.819  1.00  0.00           H  
ATOM   2349 2HG2 ILE A 149      67.885  51.665  58.796  1.00  0.00           H  
ATOM   2350 3HG2 ILE A 149      66.153  51.484  58.432  1.00  0.00           H  
ATOM   2351 1HD1 ILE A 149      64.214  51.165  62.274  1.00  0.00           H  
ATOM   2352 2HD1 ILE A 149      65.958  51.238  62.626  1.00  0.00           H  
ATOM   2353 3HD1 ILE A 149      65.257  52.292  61.375  1.00  0.00           H  
ATOM   2354  N   ALA A 150      69.638  48.998  59.157  1.00  0.00           N  
ATOM   2355  CA  ALA A 150      70.943  49.175  58.521  1.00  0.00           C  
ATOM   2356  C   ALA A 150      71.083  48.354  57.217  1.00  0.00           C  
ATOM   2357  O   ALA A 150      71.731  48.716  56.271  1.00  0.00           O  
ATOM   2358  CB  ALA A 150      72.018  48.814  59.607  1.00  0.00           C  
ATOM   2359  H   ALA A 150      69.670  48.727  60.130  1.00  0.00           H  
ATOM   2360  HA  ALA A 150      71.126  50.199  58.192  1.00  0.00           H  
ATOM   2361 1HB  ALA A 150      72.043  49.514  60.442  1.00  0.00           H  
ATOM   2362 2HB  ALA A 150      71.856  47.809  59.997  1.00  0.00           H  
ATOM   2363 3HB  ALA A 150      72.999  48.966  59.157  1.00  0.00           H  
ATOM   2364  N   PHE A 151      70.507  47.093  57.242  1.00  0.00           N  
ATOM   2365  CA  PHE A 151      70.434  46.239  55.998  1.00  0.00           C  
ATOM   2366  C   PHE A 151      69.601  47.001  54.881  1.00  0.00           C  
ATOM   2367  O   PHE A 151      70.191  47.297  53.849  1.00  0.00           O  
ATOM   2368  CB  PHE A 151      69.791  44.885  56.306  1.00  0.00           C  
ATOM   2369  CG  PHE A 151      69.542  44.041  55.088  1.00  0.00           C  
ATOM   2370  CD1 PHE A 151      70.571  43.313  54.510  1.00  0.00           C  
ATOM   2371  CD2 PHE A 151      68.281  43.975  54.517  1.00  0.00           C  
ATOM   2372  CE1 PHE A 151      70.345  42.536  53.390  1.00  0.00           C  
ATOM   2373  CE2 PHE A 151      68.050  43.198  53.398  1.00  0.00           C  
ATOM   2374  CZ  PHE A 151      69.084  42.479  52.834  1.00  0.00           C  
ATOM   2375  H   PHE A 151      69.907  46.854  58.019  1.00  0.00           H  
ATOM   2376  HA  PHE A 151      71.500  46.136  55.796  1.00  0.00           H  
ATOM   2377 1HB  PHE A 151      70.433  44.324  56.983  1.00  0.00           H  
ATOM   2378 2HB  PHE A 151      68.838  45.042  56.811  1.00  0.00           H  
ATOM   2379  HD1 PHE A 151      71.568  43.357  54.950  1.00  0.00           H  
ATOM   2380  HD2 PHE A 151      67.465  44.544  54.963  1.00  0.00           H  
ATOM   2381  HE1 PHE A 151      71.162  41.969  52.946  1.00  0.00           H  
ATOM   2382  HE2 PHE A 151      67.054  43.155  52.960  1.00  0.00           H  
ATOM   2383  HZ  PHE A 151      68.905  41.867  51.951  1.00  0.00           H  
ATOM   2384  N   LEU A 152      68.418  47.487  55.241  1.00  0.00           N  
ATOM   2385  CA  LEU A 152      67.685  48.369  54.306  1.00  0.00           C  
ATOM   2386  C   LEU A 152      68.381  49.681  53.906  1.00  0.00           C  
ATOM   2387  O   LEU A 152      68.284  50.089  52.749  1.00  0.00           O  
ATOM   2388  CB  LEU A 152      66.323  48.717  54.920  1.00  0.00           C  
ATOM   2389  CG  LEU A 152      65.359  47.539  55.111  1.00  0.00           C  
ATOM   2390  CD1 LEU A 152      64.177  47.983  55.962  1.00  0.00           C  
ATOM   2391  CD2 LEU A 152      64.898  47.035  53.752  1.00  0.00           C  
ATOM   2392  H   LEU A 152      68.115  47.323  56.189  1.00  0.00           H  
ATOM   2393  HA  LEU A 152      67.558  47.836  53.363  1.00  0.00           H  
ATOM   2394 1HB  LEU A 152      66.488  49.171  55.896  1.00  0.00           H  
ATOM   2395 2HB  LEU A 152      65.831  49.448  54.280  1.00  0.00           H  
ATOM   2396  HG  LEU A 152      65.869  46.735  55.642  1.00  0.00           H  
ATOM   2397 1HD1 LEU A 152      63.491  47.145  56.098  1.00  0.00           H  
ATOM   2398 2HD1 LEU A 152      64.535  48.320  56.935  1.00  0.00           H  
ATOM   2399 3HD1 LEU A 152      63.656  48.799  55.463  1.00  0.00           H  
ATOM   2400 1HD2 LEU A 152      64.213  46.196  53.888  1.00  0.00           H  
ATOM   2401 2HD2 LEU A 152      64.388  47.837  53.220  1.00  0.00           H  
ATOM   2402 3HD2 LEU A 152      65.761  46.707  53.172  1.00  0.00           H  
ATOM   2403  N   PHE A 153      69.057  50.331  54.807  1.00  0.00           N  
ATOM   2404  CA  PHE A 153      69.853  51.580  54.552  1.00  0.00           C  
ATOM   2405  C   PHE A 153      70.812  51.292  53.430  1.00  0.00           C  
ATOM   2406  O   PHE A 153      70.862  52.181  52.578  1.00  0.00           O  
ATOM   2407  CB  PHE A 153      70.631  52.034  55.789  1.00  0.00           C  
ATOM   2408  CG  PHE A 153      71.570  53.178  55.528  1.00  0.00           C  
ATOM   2409  CD1 PHE A 153      71.139  54.490  55.655  1.00  0.00           C  
ATOM   2410  CD2 PHE A 153      72.885  52.944  55.154  1.00  0.00           C  
ATOM   2411  CE1 PHE A 153      72.001  55.543  55.415  1.00  0.00           C  
ATOM   2412  CE2 PHE A 153      73.749  53.994  54.915  1.00  0.00           C  
ATOM   2413  CZ  PHE A 153      73.306  55.296  55.046  1.00  0.00           C  
ATOM   2414  H   PHE A 153      69.005  49.956  55.743  1.00  0.00           H  
ATOM   2415  HA  PHE A 153      69.219  52.418  54.266  1.00  0.00           H  
ATOM   2416 1HB  PHE A 153      69.932  52.338  56.567  1.00  0.00           H  
ATOM   2417 2HB  PHE A 153      71.213  51.200  56.179  1.00  0.00           H  
ATOM   2418  HD1 PHE A 153      70.107  54.685  55.948  1.00  0.00           H  
ATOM   2419  HD2 PHE A 153      73.234  51.916  55.051  1.00  0.00           H  
ATOM   2420  HE1 PHE A 153      71.649  56.569  55.518  1.00  0.00           H  
ATOM   2421  HE2 PHE A 153      74.780  53.797  54.623  1.00  0.00           H  
ATOM   2422  HZ  PHE A 153      73.986  56.125  54.855  1.00  0.00           H  
ATOM   2423  N   SER A 154      71.630  50.271  53.462  1.00  0.00           N  
ATOM   2424  CA  SER A 154      72.678  49.912  52.469  1.00  0.00           C  
ATOM   2425  C   SER A 154      71.994  49.667  51.084  1.00  0.00           C  
ATOM   2426  O   SER A 154      72.431  50.235  50.111  1.00  0.00           O  
ATOM   2427  CB  SER A 154      73.434  48.675  52.917  1.00  0.00           C  
ATOM   2428  OG  SER A 154      74.154  48.924  54.095  1.00  0.00           O  
ATOM   2429  H   SER A 154      71.472  49.631  54.227  1.00  0.00           H  
ATOM   2430  HA  SER A 154      73.370  50.753  52.492  1.00  0.00           H  
ATOM   2431 1HB  SER A 154      72.732  47.858  53.082  1.00  0.00           H  
ATOM   2432 2HB  SER A 154      74.119  48.362  52.129  1.00  0.00           H  
ATOM   2433  HG  SER A 154      73.500  48.980  54.795  1.00  0.00           H  
ATOM   2434  N   GLY A 155      70.910  48.940  51.050  1.00  0.00           N  
ATOM   2435  CA  GLY A 155      70.050  48.690  49.879  1.00  0.00           C  
ATOM   2436  C   GLY A 155      69.468  50.078  49.304  1.00  0.00           C  
ATOM   2437  O   GLY A 155      69.635  50.253  48.047  1.00  0.00           O  
ATOM   2438  H   GLY A 155      70.559  48.676  51.960  1.00  0.00           H  
ATOM   2439 1HA  GLY A 155      70.575  48.139  49.100  1.00  0.00           H  
ATOM   2440 2HA  GLY A 155      69.197  48.046  50.094  1.00  0.00           H  
ATOM   2441  N   ILE A 156      69.053  51.107  50.047  1.00  0.00           N  
ATOM   2442  CA  ILE A 156      68.556  52.374  49.606  1.00  0.00           C  
ATOM   2443  C   ILE A 156      69.738  53.185  48.941  1.00  0.00           C  
ATOM   2444  O   ILE A 156      69.639  53.606  47.828  1.00  0.00           O  
ATOM   2445  CB  ILE A 156      67.942  53.149  50.786  1.00  0.00           C  
ATOM   2446  CG1 ILE A 156      66.691  52.433  51.301  1.00  0.00           C  
ATOM   2447  CG2 ILE A 156      67.612  54.575  50.372  1.00  0.00           C  
ATOM   2448  CD1 ILE A 156      66.234  52.906  52.663  1.00  0.00           C  
ATOM   2449  H   ILE A 156      69.001  50.843  51.020  1.00  0.00           H  
ATOM   2450  HA  ILE A 156      67.795  52.176  48.850  1.00  0.00           H  
ATOM   2451  HB  ILE A 156      68.652  53.176  51.612  1.00  0.00           H  
ATOM   2452 1HG1 ILE A 156      65.873  52.579  50.597  1.00  0.00           H  
ATOM   2453 2HG1 ILE A 156      66.883  51.362  51.360  1.00  0.00           H  
ATOM   2454 1HG2 ILE A 156      67.178  55.108  51.218  1.00  0.00           H  
ATOM   2455 2HG2 ILE A 156      68.522  55.081  50.052  1.00  0.00           H  
ATOM   2456 3HG2 ILE A 156      66.897  54.558  49.549  1.00  0.00           H  
ATOM   2457 1HD1 ILE A 156      65.343  52.352  52.960  1.00  0.00           H  
ATOM   2458 2HD1 ILE A 156      67.027  52.736  53.392  1.00  0.00           H  
ATOM   2459 3HD1 ILE A 156      66.002  53.969  52.620  1.00  0.00           H  
ATOM   2460  N   ILE A 157      70.875  53.323  49.676  1.00  0.00           N  
ATOM   2461  CA  ILE A 157      72.036  54.100  49.232  1.00  0.00           C  
ATOM   2462  C   ILE A 157      72.602  53.496  47.909  1.00  0.00           C  
ATOM   2463  O   ILE A 157      73.066  54.103  46.993  1.00  0.00           O  
ATOM   2464  CB  ILE A 157      73.128  54.124  50.318  1.00  0.00           C  
ATOM   2465  CG1 ILE A 157      72.629  54.864  51.561  1.00  0.00           C  
ATOM   2466  CG2 ILE A 157      74.396  54.770  49.782  1.00  0.00           C  
ATOM   2467  CD1 ILE A 157      72.186  56.284  51.289  1.00  0.00           C  
ATOM   2468  H   ILE A 157      70.877  52.859  50.571  1.00  0.00           H  
ATOM   2469  HA  ILE A 157      71.588  55.058  48.963  1.00  0.00           H  
ATOM   2470  HB  ILE A 157      73.355  53.104  50.628  1.00  0.00           H  
ATOM   2471 1HG1 ILE A 157      71.789  54.322  51.995  1.00  0.00           H  
ATOM   2472 2HG1 ILE A 157      73.421  54.893  52.310  1.00  0.00           H  
ATOM   2473 1HG2 ILE A 157      75.157  54.779  50.562  1.00  0.00           H  
ATOM   2474 2HG2 ILE A 157      74.761  54.203  48.927  1.00  0.00           H  
ATOM   2475 3HG2 ILE A 157      74.181  55.793  49.473  1.00  0.00           H  
ATOM   2476 1HD1 ILE A 157      71.847  56.743  52.218  1.00  0.00           H  
ATOM   2477 2HD1 ILE A 157      73.023  56.856  50.886  1.00  0.00           H  
ATOM   2478 3HD1 ILE A 157      71.370  56.279  50.568  1.00  0.00           H  
ATOM   2479  N   TYR A 158      72.595  52.147  47.893  1.00  0.00           N  
ATOM   2480  CA  TYR A 158      73.178  51.340  46.728  1.00  0.00           C  
ATOM   2481  C   TYR A 158      72.415  51.755  45.377  1.00  0.00           C  
ATOM   2482  O   TYR A 158      73.090  52.186  44.455  1.00  0.00           O  
ATOM   2483  CB  TYR A 158      73.057  49.836  46.984  1.00  0.00           C  
ATOM   2484  CG  TYR A 158      73.538  48.980  45.833  1.00  0.00           C  
ATOM   2485  CD1 TYR A 158      74.894  48.736  45.670  1.00  0.00           C  
ATOM   2486  CD2 TYR A 158      72.623  48.440  44.942  1.00  0.00           C  
ATOM   2487  CE1 TYR A 158      75.332  47.953  44.620  1.00  0.00           C  
ATOM   2488  CE2 TYR A 158      73.062  47.659  43.891  1.00  0.00           C  
ATOM   2489  CZ  TYR A 158      74.412  47.415  43.729  1.00  0.00           C  
ATOM   2490  OH  TYR A 158      74.849  46.636  42.682  1.00  0.00           O  
ATOM   2491  H   TYR A 158      72.442  51.670  48.770  1.00  0.00           H  
ATOM   2492  HA  TYR A 158      74.218  51.630  46.577  1.00  0.00           H  
ATOM   2493 1HB  TYR A 158      73.635  49.571  47.871  1.00  0.00           H  
ATOM   2494 2HB  TYR A 158      72.017  49.584  47.184  1.00  0.00           H  
ATOM   2495  HD1 TYR A 158      75.612  49.159  46.372  1.00  0.00           H  
ATOM   2496  HD2 TYR A 158      71.558  48.634  45.069  1.00  0.00           H  
ATOM   2497  HE1 TYR A 158      76.398  47.761  44.491  1.00  0.00           H  
ATOM   2498  HE2 TYR A 158      72.344  47.235  43.189  1.00  0.00           H  
ATOM   2499  HH  TYR A 158      74.185  46.632  41.989  1.00  0.00           H  
ATOM   2500  N   THR A 159      71.078  51.663  45.401  1.00  0.00           N  
ATOM   2501  CA  THR A 159      70.269  52.041  44.211  1.00  0.00           C  
ATOM   2502  C   THR A 159      70.288  53.568  43.898  1.00  0.00           C  
ATOM   2503  O   THR A 159      70.296  53.978  42.724  1.00  0.00           O  
ATOM   2504  CB  THR A 159      68.809  51.584  44.389  1.00  0.00           C  
ATOM   2505  CG2 THR A 159      68.738  50.071  44.526  1.00  0.00           C  
ATOM   2506  OG1 THR A 159      68.255  52.193  45.562  1.00  0.00           O  
ATOM   2507  H   THR A 159      70.528  51.456  46.224  1.00  0.00           H  
ATOM   2508  HA  THR A 159      70.633  51.426  43.388  1.00  0.00           H  
ATOM   2509  HB  THR A 159      68.223  51.893  43.524  1.00  0.00           H  
ATOM   2510  HG1 THR A 159      68.773  51.939  46.330  1.00  0.00           H  
ATOM   2511 1HG2 THR A 159      67.699  49.765  44.651  1.00  0.00           H  
ATOM   2512 2HG2 THR A 159      69.149  49.604  43.631  1.00  0.00           H  
ATOM   2513 3HG2 THR A 159      69.315  49.757  45.395  1.00  0.00           H  
ATOM   2514  N   TYR A 160      70.391  54.380  44.956  1.00  0.00           N  
ATOM   2515  CA  TYR A 160      70.418  55.825  44.891  1.00  0.00           C  
ATOM   2516  C   TYR A 160      71.773  56.314  44.214  1.00  0.00           C  
ATOM   2517  O   TYR A 160      71.819  56.984  43.164  1.00  0.00           O  
ATOM   2518  CB  TYR A 160      70.245  56.407  46.295  1.00  0.00           C  
ATOM   2519  CG  TYR A 160      68.811  56.419  46.779  1.00  0.00           C  
ATOM   2520  CD1 TYR A 160      67.907  55.486  46.292  1.00  0.00           C  
ATOM   2521  CD2 TYR A 160      68.401  57.363  47.708  1.00  0.00           C  
ATOM   2522  CE1 TYR A 160      66.598  55.497  46.734  1.00  0.00           C  
ATOM   2523  CE2 TYR A 160      67.092  57.374  48.149  1.00  0.00           C  
ATOM   2524  CZ  TYR A 160      66.193  56.446  47.665  1.00  0.00           C  
ATOM   2525  OH  TYR A 160      64.889  56.456  48.105  1.00  0.00           O  
ATOM   2526  H   TYR A 160      70.250  53.984  45.875  1.00  0.00           H  
ATOM   2527  HA  TYR A 160      69.655  56.075  44.156  1.00  0.00           H  
ATOM   2528 1HB  TYR A 160      70.838  55.829  47.005  1.00  0.00           H  
ATOM   2529 2HB  TYR A 160      70.618  57.430  46.314  1.00  0.00           H  
ATOM   2530  HD1 TYR A 160      68.230  54.743  45.562  1.00  0.00           H  
ATOM   2531  HD2 TYR A 160      69.110  58.097  48.089  1.00  0.00           H  
ATOM   2532  HE1 TYR A 160      65.889  54.763  46.352  1.00  0.00           H  
ATOM   2533  HE2 TYR A 160      66.769  58.117  48.879  1.00  0.00           H  
ATOM   2534  HH  TYR A 160      64.784  57.134  48.777  1.00  0.00           H  
ATOM   2535  N   GLY A 161      72.811  55.690  44.722  1.00  0.00           N  
ATOM   2536  CA  GLY A 161      74.259  55.875  44.391  1.00  0.00           C  
ATOM   2537  C   GLY A 161      74.604  55.698  42.901  1.00  0.00           C  
ATOM   2538  O   GLY A 161      75.043  56.595  42.159  1.00  0.00           O  
ATOM   2539  H   GLY A 161      72.634  55.094  45.519  1.00  0.00           H  
ATOM   2540 1HA  GLY A 161      74.777  56.755  44.772  1.00  0.00           H  
ATOM   2541 2HA  GLY A 161      74.750  55.042  44.894  1.00  0.00           H  
ATOM   2542  N   HIS A 162      74.268  54.553  42.389  1.00  0.00           N  
ATOM   2543  CA  HIS A 162      74.504  54.193  40.978  1.00  0.00           C  
ATOM   2544  C   HIS A 162      73.754  55.120  40.000  1.00  0.00           C  
ATOM   2545  O   HIS A 162      74.348  55.466  38.994  1.00  0.00           O  
ATOM   2546  CB  HIS A 162      74.086  52.741  40.724  1.00  0.00           C  
ATOM   2547  CG  HIS A 162      75.075  51.734  41.224  1.00  0.00           C  
ATOM   2548  CD2 HIS A 162      74.991  50.818  42.217  1.00  0.00           C  
ATOM   2549  ND1 HIS A 162      76.334  51.593  40.678  1.00  0.00           N  
ATOM   2550  CE1 HIS A 162      76.982  50.634  41.316  1.00  0.00           C  
ATOM   2551  NE2 HIS A 162      76.189  50.148  42.253  1.00  0.00           N  
ATOM   2552  H   HIS A 162      73.854  53.818  42.945  1.00  0.00           H  
ATOM   2553  HA  HIS A 162      75.566  54.236  40.735  1.00  0.00           H  
ATOM   2554 1HB  HIS A 162      73.128  52.547  41.207  1.00  0.00           H  
ATOM   2555 2HB  HIS A 162      73.950  52.583  39.654  1.00  0.00           H  
ATOM   2556  HD2 HIS A 162      74.132  50.645  42.867  1.00  0.00           H  
ATOM   2557  HE1 HIS A 162      77.997  50.301  41.104  1.00  0.00           H  
ATOM   2558  HE2 HIS A 162      76.421  49.404  42.896  1.00  0.00           H  
ATOM   2559  N   VAL A 163      72.514  55.479  40.274  1.00  0.00           N  
ATOM   2560  CA  VAL A 163      71.741  56.492  39.458  1.00  0.00           C  
ATOM   2561  C   VAL A 163      72.340  57.888  39.568  1.00  0.00           C  
ATOM   2562  O   VAL A 163      72.503  58.521  38.465  1.00  0.00           O  
ATOM   2563  CB  VAL A 163      70.271  56.560  39.914  1.00  0.00           C  
ATOM   2564  CG1 VAL A 163      69.547  57.699  39.212  1.00  0.00           C  
ATOM   2565  CG2 VAL A 163      69.582  55.232  39.640  1.00  0.00           C  
ATOM   2566  H   VAL A 163      72.126  55.260  41.182  1.00  0.00           H  
ATOM   2567  HA  VAL A 163      71.917  56.136  38.444  1.00  0.00           H  
ATOM   2568  HB  VAL A 163      70.241  56.771  40.983  1.00  0.00           H  
ATOM   2569 1HG1 VAL A 163      68.510  57.732  39.546  1.00  0.00           H  
ATOM   2570 2HG1 VAL A 163      70.036  58.643  39.452  1.00  0.00           H  
ATOM   2571 3HG1 VAL A 163      69.575  57.538  38.134  1.00  0.00           H  
ATOM   2572 1HG2 VAL A 163      68.544  55.287  39.965  1.00  0.00           H  
ATOM   2573 2HG2 VAL A 163      69.617  55.018  38.571  1.00  0.00           H  
ATOM   2574 3HG2 VAL A 163      70.092  54.438  40.185  1.00  0.00           H  
ATOM   2575  N   LEU A 164      72.659  58.232  40.771  1.00  0.00           N  
ATOM   2576  CA  LEU A 164      73.250  59.590  40.937  1.00  0.00           C  
ATOM   2577  C   LEU A 164      74.617  59.688  40.144  1.00  0.00           C  
ATOM   2578  O   LEU A 164      74.882  60.715  39.447  1.00  0.00           O  
ATOM   2579  CB  LEU A 164      73.474  59.891  42.425  1.00  0.00           C  
ATOM   2580  CG  LEU A 164      72.208  60.175  43.243  1.00  0.00           C  
ATOM   2581  CD1 LEU A 164      72.548  60.161  44.727  1.00  0.00           C  
ATOM   2582  CD2 LEU A 164      71.626  61.519  42.829  1.00  0.00           C  
ATOM   2583  H   LEU A 164      72.396  57.648  41.550  1.00  0.00           H  
ATOM   2584  HA  LEU A 164      72.621  60.421  40.619  1.00  0.00           H  
ATOM   2585 1HB  LEU A 164      73.978  59.039  42.879  1.00  0.00           H  
ATOM   2586 2HB  LEU A 164      74.125  60.760  42.510  1.00  0.00           H  
ATOM   2587  HG  LEU A 164      71.473  59.390  43.062  1.00  0.00           H  
ATOM   2588 1HD1 LEU A 164      71.649  60.363  45.309  1.00  0.00           H  
ATOM   2589 2HD1 LEU A 164      72.944  59.182  45.000  1.00  0.00           H  
ATOM   2590 3HD1 LEU A 164      73.295  60.926  44.937  1.00  0.00           H  
ATOM   2591 1HD2 LEU A 164      70.726  61.721  43.410  1.00  0.00           H  
ATOM   2592 2HD2 LEU A 164      72.360  62.305  43.011  1.00  0.00           H  
ATOM   2593 3HD2 LEU A 164      71.376  61.495  41.768  1.00  0.00           H  
ATOM   2594  N   TRP A 165      75.431  58.704  40.125  1.00  0.00           N  
ATOM   2595  CA  TRP A 165      76.696  58.655  39.421  1.00  0.00           C  
ATOM   2596  C   TRP A 165      76.569  58.366  37.904  1.00  0.00           C  
ATOM   2597  O   TRP A 165      77.386  58.845  37.144  1.00  0.00           O  
ATOM   2598  CB  TRP A 165      77.585  57.590  40.067  1.00  0.00           C  
ATOM   2599  CG  TRP A 165      78.214  58.036  41.353  1.00  0.00           C  
ATOM   2600  CD1 TRP A 165      77.985  57.521  42.594  1.00  0.00           C  
ATOM   2601  CD2 TRP A 165      79.185  59.096  41.531  1.00  0.00           C  
ATOM   2602  CE2 TRP A 165      79.483  59.151  42.895  1.00  0.00           C  
ATOM   2603  CE3 TRP A 165      79.816  59.988  40.655  1.00  0.00           C  
ATOM   2604  NE1 TRP A 165      78.742  58.185  43.528  1.00  0.00           N  
ATOM   2605  CZ2 TRP A 165      80.386  60.066  43.412  1.00  0.00           C  
ATOM   2606  CZ3 TRP A 165      80.722  60.905  41.174  1.00  0.00           C  
ATOM   2607  CH2 TRP A 165      81.000  60.942  42.517  1.00  0.00           C  
ATOM   2608  H   TRP A 165      75.229  57.907  40.713  1.00  0.00           H  
ATOM   2609  HA  TRP A 165      77.103  59.666  39.405  1.00  0.00           H  
ATOM   2610 1HB  TRP A 165      76.995  56.696  40.267  1.00  0.00           H  
ATOM   2611 2HB  TRP A 165      78.380  57.311  39.376  1.00  0.00           H  
ATOM   2612  HD1 TRP A 165      77.302  56.703  42.812  1.00  0.00           H  
ATOM   2613  HE1 TRP A 165      78.751  57.995  44.520  1.00  0.00           H  
ATOM   2614  HE3 TRP A 165      79.601  59.962  39.587  1.00  0.00           H  
ATOM   2615  HZ2 TRP A 165      80.620  60.111  44.476  1.00  0.00           H  
ATOM   2616  HZ3 TRP A 165      81.208  61.597  40.485  1.00  0.00           H  
ATOM   2617  HH2 TRP A 165      81.717  61.674  42.890  1.00  0.00           H  
ATOM   2618  N   LYS A 166      75.588  57.553  37.453  1.00  0.00           N  
ATOM   2619  CA  LYS A 166      75.633  57.033  36.053  1.00  0.00           C  
ATOM   2620  C   LYS A 166      74.471  57.377  35.154  1.00  0.00           C  
ATOM   2621  O   LYS A 166      74.603  57.316  33.938  1.00  0.00           O  
ATOM   2622  CB  LYS A 166      75.769  55.510  36.075  1.00  0.00           C  
ATOM   2623  CG  LYS A 166      77.062  55.003  36.699  1.00  0.00           C  
ATOM   2624  CD  LYS A 166      78.275  55.440  35.890  1.00  0.00           C  
ATOM   2625  CE  LYS A 166      79.557  54.838  36.444  1.00  0.00           C  
ATOM   2626  NZ  LYS A 166      80.753  55.264  35.667  1.00  0.00           N1+
ATOM   2627  H   LYS A 166      75.199  56.937  38.153  1.00  0.00           H  
ATOM   2628  HA  LYS A 166      76.455  57.534  35.541  1.00  0.00           H  
ATOM   2629 1HB  LYS A 166      74.937  55.078  36.632  1.00  0.00           H  
ATOM   2630 2HB  LYS A 166      75.716  55.125  35.056  1.00  0.00           H  
ATOM   2631 1HG  LYS A 166      77.154  55.392  37.713  1.00  0.00           H  
ATOM   2632 2HG  LYS A 166      77.041  53.915  36.746  1.00  0.00           H  
ATOM   2633 1HD  LYS A 166      78.153  55.124  34.853  1.00  0.00           H  
ATOM   2634 2HD  LYS A 166      78.355  56.527  35.913  1.00  0.00           H  
ATOM   2635 1HE  LYS A 166      79.685  55.146  37.481  1.00  0.00           H  
ATOM   2636 2HE  LYS A 166      79.491  53.751  36.417  1.00  0.00           H  
ATOM   2637 1HZ  LYS A 166      81.581  54.844  36.065  1.00  0.00           H  
ATOM   2638 2HZ  LYS A 166      80.654  54.966  34.706  1.00  0.00           H  
ATOM   2639 3HZ  LYS A 166      80.837  56.269  35.701  1.00  0.00           H  
ATOM   2640  N   ALA A 167      73.413  57.894  35.731  1.00  0.00           N  
ATOM   2641  CA  ALA A 167      72.221  58.279  34.885  1.00  0.00           C  
ATOM   2642  C   ALA A 167      72.544  59.233  33.772  1.00  0.00           C  
ATOM   2643  O   ALA A 167      71.928  59.087  32.624  1.00  0.00           O  
ATOM   2644  CB  ALA A 167      71.088  58.699  35.694  1.00  0.00           C  
ATOM   2645  H   ALA A 167      73.345  58.106  36.717  1.00  0.00           H  
ATOM   2646  HA  ALA A 167      71.921  57.365  34.371  1.00  0.00           H  
ATOM   2647 1HB  ALA A 167      70.266  59.050  35.069  1.00  0.00           H  
ATOM   2648 2HB  ALA A 167      70.825  57.908  36.396  1.00  0.00           H  
ATOM   2649 3HB  ALA A 167      71.449  59.529  36.300  1.00  0.00           H  
ATOM   2650  N   HIS A 168      73.386  60.205  34.040  1.00  0.00           N  
ATOM   2651  CA  HIS A 168      73.833  61.285  33.087  1.00  0.00           C  
ATOM   2652  C   HIS A 168      74.642  60.667  31.866  1.00  0.00           C  
ATOM   2653  O   HIS A 168      74.800  61.391  30.873  1.00  0.00           O  
ATOM   2654  CB  HIS A 168      74.696  62.321  33.815  1.00  0.00           C  
ATOM   2655  CG  HIS A 168      73.939  63.136  34.816  1.00  0.00           C  
ATOM   2656  CD2 HIS A 168      74.127  63.317  36.145  1.00  0.00           C  
ATOM   2657  ND1 HIS A 168      72.835  63.891  34.479  1.00  0.00           N  
ATOM   2658  CE1 HIS A 168      72.376  64.500  35.559  1.00  0.00           C  
ATOM   2659  NE2 HIS A 168      73.143  64.168  36.582  1.00  0.00           N  
ATOM   2660  H   HIS A 168      73.693  60.220  35.002  1.00  0.00           H  
ATOM   2661  HA  HIS A 168      72.901  61.662  32.665  1.00  0.00           H  
ATOM   2662 1HB  HIS A 168      75.512  61.816  34.332  1.00  0.00           H  
ATOM   2663 2HB  HIS A 168      75.140  63.000  33.087  1.00  0.00           H  
ATOM   2664  HD1 HIS A 168      72.388  63.918  33.585  1.00  0.00           H  
ATOM   2665  HD2 HIS A 168      74.865  62.929  36.847  1.00  0.00           H  
ATOM   2666  HE1 HIS A 168      71.501  65.148  35.501  1.00  0.00           H  
ATOM   2667  N   GLN A 169      75.099  59.415  31.983  1.00  0.00           N  
ATOM   2668  CA  GLN A 169      75.783  58.698  30.909  1.00  0.00           C  
ATOM   2669  C   GLN A 169      75.031  57.561  30.182  1.00  0.00           C  
ATOM   2670  O   GLN A 169      75.386  57.192  29.024  1.00  0.00           O  
ATOM   2671  CB  GLN A 169      77.087  58.129  31.476  1.00  0.00           C  
ATOM   2672  CG  GLN A 169      78.068  59.183  31.960  1.00  0.00           C  
ATOM   2673  CD  GLN A 169      79.341  58.576  32.517  1.00  0.00           C  
ATOM   2674  NE2 GLN A 169      80.434  59.329  32.450  1.00  0.00           N  
ATOM   2675  OE1 GLN A 169      79.344  57.442  33.004  1.00  0.00           O  
ATOM   2676  H   GLN A 169      75.152  58.973  32.890  1.00  0.00           H  
ATOM   2677  HA  GLN A 169      76.108  59.395  30.138  1.00  0.00           H  
ATOM   2678 1HB  GLN A 169      76.862  57.469  32.314  1.00  0.00           H  
ATOM   2679 2HB  GLN A 169      77.585  57.531  30.713  1.00  0.00           H  
ATOM   2680 1HG  GLN A 169      78.335  59.828  31.122  1.00  0.00           H  
ATOM   2681 2HG  GLN A 169      77.596  59.770  32.747  1.00  0.00           H  
ATOM   2682 1HE2 GLN A 169      81.304  58.982  32.802  1.00  0.00           H  
ATOM   2683 2HE2 GLN A 169      80.387  60.243  32.047  1.00  0.00           H  
ATOM   2684  N   HIS A 170      74.145  56.881  30.930  1.00  0.00           N  
ATOM   2685  CA  HIS A 170      73.362  55.750  30.466  1.00  0.00           C  
ATOM   2686  C   HIS A 170      71.913  56.030  29.954  1.00  0.00           C  
ATOM   2687  O   HIS A 170      71.497  55.472  28.938  1.00  0.00           O  
ATOM   2688  CB  HIS A 170      73.296  54.723  31.601  1.00  0.00           C  
ATOM   2689  CG  HIS A 170      74.617  54.099  31.926  1.00  0.00           C  
ATOM   2690  CD2 HIS A 170      75.786  54.080  31.245  1.00  0.00           C  
ATOM   2691  ND1 HIS A 170      74.838  53.386  33.086  1.00  0.00           N  
ATOM   2692  CE1 HIS A 170      76.087  52.955  33.103  1.00  0.00           C  
ATOM   2693  NE2 HIS A 170      76.683  53.364  31.998  1.00  0.00           N  
ATOM   2694  H   HIS A 170      73.928  57.193  31.866  1.00  0.00           H  
ATOM   2695  HA  HIS A 170      73.897  55.253  29.658  1.00  0.00           H  
ATOM   2696 1HB  HIS A 170      72.913  55.202  32.504  1.00  0.00           H  
ATOM   2697 2HB  HIS A 170      72.600  53.929  31.333  1.00  0.00           H  
ATOM   2698  HD1 HIS A 170      74.151  53.149  33.775  1.00  0.00           H  
ATOM   2699  HD2 HIS A 170      76.093  54.505  30.288  1.00  0.00           H  
ATOM   2700  HE1 HIS A 170      76.460  52.367  33.941  1.00  0.00           H  
ATOM   2701  N   VAL A 171      71.171  56.874  30.616  1.00  0.00           N  
ATOM   2702  CA  VAL A 171      69.724  57.090  30.317  1.00  0.00           C  
ATOM   2703  C   VAL A 171      69.369  58.550  29.987  1.00  0.00           C  
ATOM   2704  O   VAL A 171      68.170  59.018  30.040  1.00  0.00           O  
ATOM   2705  CB  VAL A 171      68.868  56.642  31.517  1.00  0.00           C  
ATOM   2706  CG1 VAL A 171      69.051  55.154  31.776  1.00  0.00           C  
ATOM   2707  CG2 VAL A 171      69.240  57.453  32.749  1.00  0.00           C  
ATOM   2708  H   VAL A 171      71.602  57.269  31.440  1.00  0.00           H  
ATOM   2709  HA  VAL A 171      69.411  56.554  29.421  1.00  0.00           H  
ATOM   2710  HB  VAL A 171      67.816  56.800  31.281  1.00  0.00           H  
ATOM   2711 1HG1 VAL A 171      68.439  54.854  32.627  1.00  0.00           H  
ATOM   2712 2HG1 VAL A 171      68.745  54.591  30.894  1.00  0.00           H  
ATOM   2713 3HG1 VAL A 171      70.099  54.948  31.993  1.00  0.00           H  
ATOM   2714 1HG2 VAL A 171      68.631  57.131  33.594  1.00  0.00           H  
ATOM   2715 2HG2 VAL A 171      70.294  57.299  32.982  1.00  0.00           H  
ATOM   2716 3HG2 VAL A 171      69.062  58.511  32.556  1.00  0.00           H  
ATOM   2717  N   ALA A 172      70.369  59.346  29.722  1.00  0.00           N  
ATOM   2718  CA  ALA A 172      70.231  60.768  29.356  1.00  0.00           C  
ATOM   2719  C   ALA A 172      69.409  61.073  28.020  1.00  0.00           C  
ATOM   2720  O   ALA A 172      68.652  61.984  28.023  1.00  0.00           O  
ATOM   2721  CB  ALA A 172      71.641  61.402  29.287  1.00  0.00           C  
ATOM   2722  H   ALA A 172      71.294  58.943  29.754  1.00  0.00           H  
ATOM   2723  HA  ALA A 172      69.786  61.351  30.162  1.00  0.00           H  
ATOM   2724 1HB  ALA A 172      72.266  60.983  30.075  1.00  0.00           H  
ATOM   2725 2HB  ALA A 172      72.216  61.171  28.391  1.00  0.00           H  
ATOM   2726 3HB  ALA A 172      71.611  62.476  29.466  1.00  0.00           H  
ATOM   2727  N   SER A 173      69.571  60.322  26.867  1.00  0.00           N  
ATOM   2728  CA  SER A 173      68.719  60.484  25.716  1.00  0.00           C  
ATOM   2729  C   SER A 173      67.598  59.431  25.726  1.00  0.00           C  
ATOM   2730  O   SER A 173      67.411  58.693  24.773  1.00  0.00           O  
ATOM   2731  CB  SER A 173      69.540  60.373  24.447  1.00  0.00           C  
ATOM   2732  OG  SER A 173      70.486  61.403  24.369  1.00  0.00           O  
ATOM   2733  H   SER A 173      70.186  59.521  26.888  1.00  0.00           H  
ATOM   2734  HA  SER A 173      68.215  61.451  25.738  1.00  0.00           H  
ATOM   2735 1HB  SER A 173      70.046  59.408  24.423  1.00  0.00           H  
ATOM   2736 2HB  SER A 173      68.879  60.417  23.582  1.00  0.00           H  
ATOM   2737  HG  SER A 173      69.987  62.223  24.390  1.00  0.00           H  
ATOM   2738  N   LEU A 174      66.834  59.353  26.831  1.00  0.00           N  
ATOM   2739  CA  LEU A 174      65.723  58.529  27.095  1.00  0.00           C  
ATOM   2740  C   LEU A 174      64.651  59.448  27.783  1.00  0.00           C  
ATOM   2741  O   LEU A 174      64.884  60.172  28.672  1.00  0.00           O  
ATOM   2742  CB  LEU A 174      66.135  57.350  27.986  1.00  0.00           C  
ATOM   2743  CG  LEU A 174      65.000  56.409  28.410  1.00  0.00           C  
ATOM   2744  CD1 LEU A 174      64.439  55.704  27.183  1.00  0.00           C  
ATOM   2745  CD2 LEU A 174      65.525  55.405  29.425  1.00  0.00           C  
ATOM   2746  H   LEU A 174      66.928  60.162  27.430  1.00  0.00           H  
ATOM   2747  HA  LEU A 174      65.187  58.175  26.214  1.00  0.00           H  
ATOM   2748 1HB  LEU A 174      66.876  56.756  27.455  1.00  0.00           H  
ATOM   2749 2HB  LEU A 174      66.595  57.743  28.892  1.00  0.00           H  
ATOM   2750  HG  LEU A 174      64.193  56.990  28.859  1.00  0.00           H  
ATOM   2751 1HD1 LEU A 174      63.632  55.036  27.485  1.00  0.00           H  
ATOM   2752 2HD1 LEU A 174      64.052  56.445  26.483  1.00  0.00           H  
ATOM   2753 3HD1 LEU A 174      65.228  55.127  26.703  1.00  0.00           H  
ATOM   2754 1HD2 LEU A 174      64.718  54.737  29.728  1.00  0.00           H  
ATOM   2755 2HD2 LEU A 174      66.331  54.823  28.978  1.00  0.00           H  
ATOM   2756 3HD2 LEU A 174      65.904  55.935  30.299  1.00  0.00           H  
ATOM   2757  N   SER A 175      63.389  59.488  27.323  1.00  0.00           N  
ATOM   2758  CA  SER A 175      62.251  60.168  27.922  1.00  0.00           C  
ATOM   2759  C   SER A 175      62.477  61.692  28.201  1.00  0.00           C  
ATOM   2760  O   SER A 175      61.975  62.166  29.175  1.00  0.00           O  
ATOM   2761  CB  SER A 175      61.894  59.458  29.214  1.00  0.00           C  
ATOM   2762  OG  SER A 175      61.523  58.129  28.970  1.00  0.00           O  
ATOM   2763  H   SER A 175      63.272  58.906  26.505  1.00  0.00           H  
ATOM   2764  HA  SER A 175      61.534  60.236  27.104  1.00  0.00           H  
ATOM   2765 1HB  SER A 175      62.748  59.482  29.890  1.00  0.00           H  
ATOM   2766 2HB  SER A 175      61.075  59.984  29.703  1.00  0.00           H  
ATOM   2767  HG  SER A 175      60.705  58.171  28.469  1.00  0.00           H  
ATOM   2768  N   GLY A 176      63.157  62.402  27.333  1.00  0.00           N  
ATOM   2769  CA  GLY A 176      63.304  63.878  27.440  1.00  0.00           C  
ATOM   2770  C   GLY A 176      64.110  64.326  28.689  1.00  0.00           C  
ATOM   2771  O   GLY A 176      63.621  65.008  29.568  1.00  0.00           O  
ATOM   2772  H   GLY A 176      63.722  61.982  26.609  1.00  0.00           H  
ATOM   2773 1HA  GLY A 176      63.756  64.273  26.530  1.00  0.00           H  
ATOM   2774 2HA  GLY A 176      62.397  64.480  27.515  1.00  0.00           H  
ATOM   2775  N   ARG A 177      65.366  63.758  28.765  1.00  0.00           N  
ATOM   2776  CA  ARG A 177      66.351  63.911  29.836  1.00  0.00           C  
ATOM   2777  C   ARG A 177      65.940  63.311  31.246  1.00  0.00           C  
ATOM   2778  O   ARG A 177      65.804  63.977  32.313  1.00  0.00           O  
ATOM   2779  CB  ARG A 177      66.659  65.392  29.995  1.00  0.00           C  
ATOM   2780  CG  ARG A 177      67.260  66.057  28.767  1.00  0.00           C  
ATOM   2781  CD  ARG A 177      68.477  65.346  28.298  1.00  0.00           C  
ATOM   2782  NE  ARG A 177      69.489  65.259  29.338  1.00  0.00           N  
ATOM   2783  CZ  ARG A 177      70.455  66.176  29.544  1.00  0.00           C  
ATOM   2784  NH1 ARG A 177      70.526  67.240  28.776  1.00  0.00           N1+
ATOM   2785  NH2 ARG A 177      71.330  66.005  30.520  1.00  0.00           N  
ATOM   2786  H   ARG A 177      65.508  63.164  27.962  1.00  0.00           H  
ATOM   2787  HA  ARG A 177      67.235  63.296  29.653  1.00  0.00           H  
ATOM   2788 1HB  ARG A 177      65.745  65.928  30.246  1.00  0.00           H  
ATOM   2789 2HB  ARG A 177      67.357  65.532  30.821  1.00  0.00           H  
ATOM   2790 1HG  ARG A 177      66.529  66.055  27.958  1.00  0.00           H  
ATOM   2791 2HG  ARG A 177      67.534  67.085  29.006  1.00  0.00           H  
ATOM   2792 1HD  ARG A 177      68.212  64.334  27.994  1.00  0.00           H  
ATOM   2793 2HD  ARG A 177      68.905  65.879  27.449  1.00  0.00           H  
ATOM   2794  HE  ARG A 177      69.467  64.454  29.950  1.00  0.00           H  
ATOM   2795 1HH1 ARG A 177      69.856  67.370  28.030  1.00  0.00           H  
ATOM   2796 2HH1 ARG A 177      71.249  67.927  28.931  1.00  0.00           H  
ATOM   2797 1HH2 ARG A 177      71.275  65.187  31.111  1.00  0.00           H  
ATOM   2798 2HH2 ARG A 177      72.053  66.692  30.674  1.00  0.00           H  
ATOM   2799  N   LEU A 178      65.565  62.030  31.274  1.00  0.00           N  
ATOM   2800  CA  LEU A 178      65.268  61.298  32.463  1.00  0.00           C  
ATOM   2801  C   LEU A 178      66.363  61.507  33.538  1.00  0.00           C  
ATOM   2802  O   LEU A 178      66.044  61.668  34.700  1.00  0.00           O  
ATOM   2803  CB  LEU A 178      65.126  59.809  32.122  1.00  0.00           C  
ATOM   2804  CG  LEU A 178      64.819  58.882  33.304  1.00  0.00           C  
ATOM   2805  CD1 LEU A 178      63.474  59.260  33.910  1.00  0.00           C  
ATOM   2806  CD2 LEU A 178      64.817  57.436  32.829  1.00  0.00           C  
ATOM   2807  H   LEU A 178      65.636  61.468  30.439  1.00  0.00           H  
ATOM   2808  HA  LEU A 178      64.355  61.686  32.913  1.00  0.00           H  
ATOM   2809 1HB  LEU A 178      64.324  59.695  31.394  1.00  0.00           H  
ATOM   2810 2HB  LEU A 178      66.055  59.467  31.665  1.00  0.00           H  
ATOM   2811  HG  LEU A 178      65.580  59.010  34.074  1.00  0.00           H  
ATOM   2812 1HD1 LEU A 178      63.256  58.601  34.751  1.00  0.00           H  
ATOM   2813 2HD1 LEU A 178      63.510  60.292  34.259  1.00  0.00           H  
ATOM   2814 3HD1 LEU A 178      62.694  59.157  33.157  1.00  0.00           H  
ATOM   2815 1HD2 LEU A 178      64.600  56.777  33.670  1.00  0.00           H  
ATOM   2816 2HD2 LEU A 178      64.056  57.307  32.060  1.00  0.00           H  
ATOM   2817 3HD2 LEU A 178      65.795  57.188  32.417  1.00  0.00           H  
ATOM   2818  N   ASP A 179      67.698  61.502  33.211  1.00  0.00           N  
ATOM   2819  CA  ASP A 179      68.872  61.645  34.056  1.00  0.00           C  
ATOM   2820  C   ASP A 179      68.834  62.856  34.983  1.00  0.00           C  
ATOM   2821  O   ASP A 179      69.184  62.804  36.195  1.00  0.00           O  
ATOM   2822  CB  ASP A 179      70.126  61.725  33.183  1.00  0.00           C  
ATOM   2823  CG  ASP A 179      70.130  62.936  32.260  1.00  0.00           C  
ATOM   2824  OD1 ASP A 179      69.165  63.126  31.558  1.00  0.00           O  
ATOM   2825  OD2 ASP A 179      71.097  63.660  32.266  1.00  0.00           O1-
ATOM   2826  H   ASP A 179      67.875  61.421  32.219  1.00  0.00           H  
ATOM   2827  HA  ASP A 179      68.904  60.770  34.707  1.00  0.00           H  
ATOM   2828 1HB  ASP A 179      71.011  61.769  33.818  1.00  0.00           H  
ATOM   2829 2HB  ASP A 179      70.204  60.823  32.575  1.00  0.00           H  
ATOM   2830  N   VAL A 180      68.330  63.958  34.447  1.00  0.00           N  
ATOM   2831  CA  VAL A 180      68.113  65.220  35.111  1.00  0.00           C  
ATOM   2832  C   VAL A 180      67.062  65.253  36.248  1.00  0.00           C  
ATOM   2833  O   VAL A 180      67.408  65.650  37.342  1.00  0.00           O  
ATOM   2834  CB  VAL A 180      67.711  66.254  34.043  1.00  0.00           C  
ATOM   2835  CG1 VAL A 180      67.294  67.562  34.698  1.00  0.00           C  
ATOM   2836  CG2 VAL A 180      68.865  66.478  33.078  1.00  0.00           C  
ATOM   2837  H   VAL A 180      68.067  63.714  33.504  1.00  0.00           H  
ATOM   2838  HA  VAL A 180      69.025  65.534  35.619  1.00  0.00           H  
ATOM   2839  HB  VAL A 180      66.846  65.879  33.495  1.00  0.00           H  
ATOM   2840 1HG1 VAL A 180      67.012  68.281  33.928  1.00  0.00           H  
ATOM   2841 2HG1 VAL A 180      66.443  67.385  35.356  1.00  0.00           H  
ATOM   2842 3HG1 VAL A 180      68.126  67.960  35.278  1.00  0.00           H  
ATOM   2843 1HG2 VAL A 180      68.573  67.209  32.325  1.00  0.00           H  
ATOM   2844 2HG2 VAL A 180      69.732  66.847  33.627  1.00  0.00           H  
ATOM   2845 3HG2 VAL A 180      69.119  65.537  32.590  1.00  0.00           H  
ATOM   2846  N   ARG A 181      65.892  64.695  35.948  1.00  0.00           N  
ATOM   2847  CA  ARG A 181      64.767  64.472  36.844  1.00  0.00           C  
ATOM   2848  C   ARG A 181      65.139  63.417  37.942  1.00  0.00           C  
ATOM   2849  O   ARG A 181      64.722  63.537  39.054  1.00  0.00           O  
ATOM   2850  CB  ARG A 181      63.554  64.002  36.055  1.00  0.00           C  
ATOM   2851  CG  ARG A 181      62.905  65.066  35.185  1.00  0.00           C  
ATOM   2852  CD  ARG A 181      61.549  64.658  34.736  1.00  0.00           C  
ATOM   2853  NE  ARG A 181      61.592  63.482  33.882  1.00  0.00           N  
ATOM   2854  CZ  ARG A 181      61.833  63.507  32.557  1.00  0.00           C  
ATOM   2855  NH1 ARG A 181      62.051  64.652  31.950  1.00  0.00           N1+
ATOM   2856  NH2 ARG A 181      61.850  62.379  31.867  1.00  0.00           N  
ATOM   2857  H   ARG A 181      65.765  64.425  34.984  1.00  0.00           H  
ATOM   2858  HA  ARG A 181      64.686  65.403  37.407  1.00  0.00           H  
ATOM   2859 1HB  ARG A 181      63.840  63.175  35.406  1.00  0.00           H  
ATOM   2860 2HB  ARG A 181      62.794  63.630  36.742  1.00  0.00           H  
ATOM   2861 1HG  ARG A 181      62.814  65.994  35.751  1.00  0.00           H  
ATOM   2862 2HG  ARG A 181      63.521  65.239  34.301  1.00  0.00           H  
ATOM   2863 1HD  ARG A 181      60.933  64.427  35.604  1.00  0.00           H  
ATOM   2864 2HD  ARG A 181      61.092  65.471  34.173  1.00  0.00           H  
ATOM   2865  HE  ARG A 181      61.429  62.582  34.314  1.00  0.00           H  
ATOM   2866 1HH1 ARG A 181      62.037  65.514  32.477  1.00  0.00           H  
ATOM   2867 2HH1 ARG A 181      62.232  64.671  30.957  1.00  0.00           H  
ATOM   2868 1HH2 ARG A 181      61.683  61.499  32.334  1.00  0.00           H  
ATOM   2869 2HH2 ARG A 181      62.031  62.398  30.875  1.00  0.00           H  
ATOM   2870  N   LEU A 182      65.883  62.348  37.565  1.00  0.00           N  
ATOM   2871  CA  LEU A 182      66.294  61.365  38.579  1.00  0.00           C  
ATOM   2872  C   LEU A 182      67.296  61.895  39.608  1.00  0.00           C  
ATOM   2873  O   LEU A 182      67.159  61.584  40.801  1.00  0.00           O  
ATOM   2874  CB  LEU A 182      66.901  60.140  37.883  1.00  0.00           C  
ATOM   2875  CG  LEU A 182      65.924  59.292  37.058  1.00  0.00           C  
ATOM   2876  CD1 LEU A 182      66.683  58.158  36.381  1.00  0.00           C  
ATOM   2877  CD2 LEU A 182      64.829  58.752  37.966  1.00  0.00           C  
ATOM   2878  H   LEU A 182      66.124  62.207  36.593  1.00  0.00           H  
ATOM   2879  HA  LEU A 182      65.425  60.981  39.114  1.00  0.00           H  
ATOM   2880 1HB  LEU A 182      67.692  60.477  37.215  1.00  0.00           H  
ATOM   2881 2HB  LEU A 182      67.344  59.494  38.640  1.00  0.00           H  
ATOM   2882  HG  LEU A 182      65.478  59.907  36.277  1.00  0.00           H  
ATOM   2883 1HD1 LEU A 182      65.989  57.555  35.795  1.00  0.00           H  
ATOM   2884 2HD1 LEU A 182      67.447  58.573  35.724  1.00  0.00           H  
ATOM   2885 3HD1 LEU A 182      67.155  57.534  37.139  1.00  0.00           H  
ATOM   2886 1HD2 LEU A 182      64.134  58.150  37.379  1.00  0.00           H  
ATOM   2887 2HD2 LEU A 182      65.274  58.136  38.747  1.00  0.00           H  
ATOM   2888 3HD2 LEU A 182      64.292  59.584  38.422  1.00  0.00           H  
ATOM   2889  N   ALA A 183      68.314  62.650  39.131  1.00  0.00           N  
ATOM   2890  CA  ALA A 183      69.318  63.309  40.013  1.00  0.00           C  
ATOM   2891  C   ALA A 183      68.601  64.333  40.934  1.00  0.00           C  
ATOM   2892  O   ALA A 183      68.889  64.232  42.138  1.00  0.00           O  
ATOM   2893  CB  ALA A 183      70.394  64.034  39.112  1.00  0.00           C  
ATOM   2894  H   ALA A 183      68.243  62.822  38.138  1.00  0.00           H  
ATOM   2895  HA  ALA A 183      69.780  62.558  40.654  1.00  0.00           H  
ATOM   2896 1HB  ALA A 183      70.025  64.862  38.507  1.00  0.00           H  
ATOM   2897 2HB  ALA A 183      71.200  64.438  39.727  1.00  0.00           H  
ATOM   2898 3HB  ALA A 183      70.887  63.302  38.473  1.00  0.00           H  
ATOM   2899  N   LYS A 184      67.646  65.132  40.457  1.00  0.00           N  
ATOM   2900  CA  LYS A 184      66.904  66.053  41.294  1.00  0.00           C  
ATOM   2901  C   LYS A 184      66.038  65.356  42.298  1.00  0.00           C  
ATOM   2902  O   LYS A 184      65.952  65.765  43.455  1.00  0.00           O  
ATOM   2903  CB  LYS A 184      66.041  66.976  40.432  1.00  0.00           C  
ATOM   2904  CG  LYS A 184      66.828  68.010  39.637  1.00  0.00           C  
ATOM   2905  CD  LYS A 184      65.906  68.874  38.789  1.00  0.00           C  
ATOM   2906  CE  LYS A 184      66.690  69.901  37.986  1.00  0.00           C  
ATOM   2907  NZ  LYS A 184      65.800  70.759  37.159  1.00  0.00           N1+
ATOM   2908  H   LYS A 184      67.478  65.111  39.461  1.00  0.00           H  
ATOM   2909  HA  LYS A 184      67.547  66.747  41.833  1.00  0.00           H  
ATOM   2910 1HB  LYS A 184      65.463  66.380  39.726  1.00  0.00           H  
ATOM   2911 2HB  LYS A 184      65.333  67.510  41.066  1.00  0.00           H  
ATOM   2912 1HG  LYS A 184      67.383  68.651  40.322  1.00  0.00           H  
ATOM   2913 2HG  LYS A 184      67.538  67.504  38.984  1.00  0.00           H  
ATOM   2914 1HD  LYS A 184      65.343  68.240  38.102  1.00  0.00           H  
ATOM   2915 2HD  LYS A 184      65.199  69.395  39.435  1.00  0.00           H  
ATOM   2916 1HE  LYS A 184      67.259  70.535  38.665  1.00  0.00           H  
ATOM   2917 2HE  LYS A 184      67.393  69.389  37.329  1.00  0.00           H  
ATOM   2918 1HZ  LYS A 184      66.358  71.425  36.643  1.00  0.00           H  
ATOM   2919 2HZ  LYS A 184      65.281  70.182  36.512  1.00  0.00           H  
ATOM   2920 3HZ  LYS A 184      65.156  71.254  37.760  1.00  0.00           H  
ATOM   2921  N   THR A 185      65.369  64.279  41.841  1.00  0.00           N  
ATOM   2922  CA  THR A 185      64.414  63.535  42.671  1.00  0.00           C  
ATOM   2923  C   THR A 185      65.158  62.833  43.728  1.00  0.00           C  
ATOM   2924  O   THR A 185      64.801  63.029  44.866  1.00  0.00           O  
ATOM   2925  CB  THR A 185      63.592  62.514  41.861  1.00  0.00           C  
ATOM   2926  CG2 THR A 185      62.656  61.738  42.775  1.00  0.00           C  
ATOM   2927  OG1 THR A 185      62.823  63.199  40.864  1.00  0.00           O  
ATOM   2928  H   THR A 185      65.265  64.127  40.848  1.00  0.00           H  
ATOM   2929  HA  THR A 185      63.875  64.280  43.253  1.00  0.00           H  
ATOM   2930  HB  THR A 185      64.267  61.816  41.364  1.00  0.00           H  
ATOM   2931  HG1 THR A 185      63.412  63.555  40.194  1.00  0.00           H  
ATOM   2932 1HG2 THR A 185      62.084  61.022  42.184  1.00  0.00           H  
ATOM   2933 2HG2 THR A 185      63.238  61.206  43.526  1.00  0.00           H  
ATOM   2934 3HG2 THR A 185      61.973  62.428  43.266  1.00  0.00           H  
ATOM   2935  N   LEU A 186      66.226  62.076  43.477  1.00  0.00           N  
ATOM   2936  CA  LEU A 186      67.025  61.325  44.536  1.00  0.00           C  
ATOM   2937  C   LEU A 186      67.706  62.302  45.496  1.00  0.00           C  
ATOM   2938  O   LEU A 186      67.770  61.981  46.701  1.00  0.00           O  
ATOM   2939  CB  LEU A 186      68.094  60.431  43.896  1.00  0.00           C  
ATOM   2940  CG  LEU A 186      67.569  59.204  43.139  1.00  0.00           C  
ATOM   2941  CD1 LEU A 186      68.732  58.486  42.467  1.00  0.00           C  
ATOM   2942  CD2 LEU A 186      66.844  58.282  44.109  1.00  0.00           C  
ATOM   2943  H   LEU A 186      66.451  61.982  42.497  1.00  0.00           H  
ATOM   2944  HA  LEU A 186      66.252  60.896  45.175  1.00  0.00           H  
ATOM   2945 1HB  LEU A 186      68.673  61.030  43.194  1.00  0.00           H  
ATOM   2946 2HB  LEU A 186      68.765  60.077  44.678  1.00  0.00           H  
ATOM   2947  HG  LEU A 186      66.879  59.525  42.359  1.00  0.00           H  
ATOM   2948 1HD1 LEU A 186      68.359  57.614  41.929  1.00  0.00           H  
ATOM   2949 2HD1 LEU A 186      69.220  59.162  41.765  1.00  0.00           H  
ATOM   2950 3HD1 LEU A 186      69.448  58.167  43.223  1.00  0.00           H  
ATOM   2951 1HD2 LEU A 186      66.470  57.410  43.571  1.00  0.00           H  
ATOM   2952 2HD2 LEU A 186      67.534  57.959  44.889  1.00  0.00           H  
ATOM   2953 3HD2 LEU A 186      66.008  58.815  44.561  1.00  0.00           H  
ATOM   2954  N   GLY A 187      68.097  63.450  44.985  1.00  0.00           N  
ATOM   2955  CA  GLY A 187      68.712  64.549  45.761  1.00  0.00           C  
ATOM   2956  C   GLY A 187      67.823  64.957  46.908  1.00  0.00           C  
ATOM   2957  O   GLY A 187      68.110  64.857  48.117  1.00  0.00           O  
ATOM   2958  H   GLY A 187      68.065  63.566  43.983  1.00  0.00           H  
ATOM   2959 1HA  GLY A 187      69.699  64.273  46.129  1.00  0.00           H  
ATOM   2960 2HA  GLY A 187      68.746  65.394  45.073  1.00  0.00           H  
ATOM   2961  N   LEU A 188      66.606  65.377  46.552  1.00  0.00           N  
ATOM   2962  CA  LEU A 188      65.461  65.641  47.480  1.00  0.00           C  
ATOM   2963  C   LEU A 188      64.964  64.464  48.367  1.00  0.00           C  
ATOM   2964  O   LEU A 188      64.809  64.605  49.516  1.00  0.00           O  
ATOM   2965  CB  LEU A 188      64.272  66.146  46.653  1.00  0.00           C  
ATOM   2966  CG  LEU A 188      62.979  66.405  47.436  1.00  0.00           C  
ATOM   2967  CD1 LEU A 188      63.228  67.481  48.485  1.00  0.00           C  
ATOM   2968  CD2 LEU A 188      61.878  66.823  46.474  1.00  0.00           C  
ATOM   2969  H   LEU A 188      66.345  65.280  45.583  1.00  0.00           H  
ATOM   2970  HA  LEU A 188      65.953  66.419  48.063  1.00  0.00           H  
ATOM   2971 1HB  LEU A 188      64.558  67.077  46.167  1.00  0.00           H  
ATOM   2972 2HB  LEU A 188      64.050  65.410  45.880  1.00  0.00           H  
ATOM   2973  HG  LEU A 188      62.681  65.495  47.957  1.00  0.00           H  
ATOM   2974 1HD1 LEU A 188      62.309  67.665  49.042  1.00  0.00           H  
ATOM   2975 2HD1 LEU A 188      64.006  67.148  49.171  1.00  0.00           H  
ATOM   2976 3HD1 LEU A 188      63.545  68.401  47.994  1.00  0.00           H  
ATOM   2977 1HD2 LEU A 188      60.958  67.007  47.031  1.00  0.00           H  
ATOM   2978 2HD2 LEU A 188      62.175  67.734  45.954  1.00  0.00           H  
ATOM   2979 3HD2 LEU A 188      61.709  66.029  45.747  1.00  0.00           H  
ATOM   2980  N   VAL A 189      64.748  63.233  47.740  1.00  0.00           N  
ATOM   2981  CA  VAL A 189      64.329  62.065  48.531  1.00  0.00           C  
ATOM   2982  C   VAL A 189      65.347  61.695  49.653  1.00  0.00           C  
ATOM   2983  O   VAL A 189      64.947  61.394  50.773  1.00  0.00           O  
ATOM   2984  CB  VAL A 189      64.139  60.855  47.598  1.00  0.00           C  
ATOM   2985  CG1 VAL A 189      63.958  59.580  48.409  1.00  0.00           C  
ATOM   2986  CG2 VAL A 189      62.944  61.087  46.686  1.00  0.00           C  
ATOM   2987  H   VAL A 189      64.994  63.117  46.767  1.00  0.00           H  
ATOM   2988  HA  VAL A 189      63.379  62.366  48.971  1.00  0.00           H  
ATOM   2989  HB  VAL A 189      65.038  60.727  46.995  1.00  0.00           H  
ATOM   2990 1HG1 VAL A 189      63.825  58.735  47.734  1.00  0.00           H  
ATOM   2991 2HG1 VAL A 189      64.840  59.415  49.027  1.00  0.00           H  
ATOM   2992 3HG1 VAL A 189      63.080  59.676  49.047  1.00  0.00           H  
ATOM   2993 1HG2 VAL A 189      62.815  60.228  46.029  1.00  0.00           H  
ATOM   2994 2HG2 VAL A 189      62.046  61.221  47.289  1.00  0.00           H  
ATOM   2995 3HG2 VAL A 189      63.113  61.981  46.085  1.00  0.00           H  
ATOM   2996  N   LEU A 190      66.578  61.534  49.195  1.00  0.00           N  
ATOM   2997  CA  LEU A 190      67.681  61.191  50.074  1.00  0.00           C  
ATOM   2998  C   LEU A 190      67.932  62.165  51.174  1.00  0.00           C  
ATOM   2999  O   LEU A 190      67.961  61.890  52.390  1.00  0.00           O  
ATOM   3000  CB  LEU A 190      68.968  61.048  49.252  1.00  0.00           C  
ATOM   3001  CG  LEU A 190      70.234  60.715  50.052  1.00  0.00           C  
ATOM   3002  CD1 LEU A 190      70.022  59.419  50.822  1.00  0.00           C  
ATOM   3003  CD2 LEU A 190      71.418  60.600  49.103  1.00  0.00           C  
ATOM   3004  H   LEU A 190      66.871  61.912  48.306  1.00  0.00           H  
ATOM   3005  HA  LEU A 190      67.320  60.328  50.632  1.00  0.00           H  
ATOM   3006 1HB  LEU A 190      68.823  60.259  48.516  1.00  0.00           H  
ATOM   3007 2HB  LEU A 190      69.147  61.983  48.722  1.00  0.00           H  
ATOM   3008  HG  LEU A 190      70.425  61.506  50.777  1.00  0.00           H  
ATOM   3009 1HD1 LEU A 190      70.922  59.182  51.390  1.00  0.00           H  
ATOM   3010 2HD1 LEU A 190      69.182  59.535  51.507  1.00  0.00           H  
ATOM   3011 3HD1 LEU A 190      69.812  58.610  50.123  1.00  0.00           H  
ATOM   3012 1HD2 LEU A 190      72.318  60.364  49.671  1.00  0.00           H  
ATOM   3013 2HD2 LEU A 190      71.228  59.808  48.378  1.00  0.00           H  
ATOM   3014 3HD2 LEU A 190      71.557  61.545  48.579  1.00  0.00           H  
ATOM   3015  N   ALA A 191      67.984  63.466  50.815  1.00  0.00           N  
ATOM   3016  CA  ALA A 191      68.069  64.621  51.753  1.00  0.00           C  
ATOM   3017  C   ALA A 191      67.002  64.627  52.908  1.00  0.00           C  
ATOM   3018  O   ALA A 191      67.292  64.817  54.096  1.00  0.00           O  
ATOM   3019  CB  ALA A 191      68.141  65.858  50.961  1.00  0.00           C  
ATOM   3020  H   ALA A 191      67.693  63.608  49.858  1.00  0.00           H  
ATOM   3021  HA  ALA A 191      69.019  64.483  52.269  1.00  0.00           H  
ATOM   3022 1HB  ALA A 191      68.006  66.663  51.685  1.00  0.00           H  
ATOM   3023 2HB  ALA A 191      69.144  65.918  50.542  1.00  0.00           H  
ATOM   3024 3HB  ALA A 191      67.293  65.919  50.278  1.00  0.00           H  
ATOM   3025  N   VAL A 192      65.776  64.437  52.552  1.00  0.00           N  
ATOM   3026  CA  VAL A 192      64.713  64.382  53.524  1.00  0.00           C  
ATOM   3027  C   VAL A 192      64.714  63.122  54.283  1.00  0.00           C  
ATOM   3028  O   VAL A 192      64.542  63.101  55.506  1.00  0.00           O  
ATOM   3029  CB  VAL A 192      63.344  64.538  52.837  1.00  0.00           C  
ATOM   3030  CG1 VAL A 192      62.218  64.351  53.843  1.00  0.00           C  
ATOM   3031  CG2 VAL A 192      63.251  65.903  52.171  1.00  0.00           C  
ATOM   3032  H   VAL A 192      65.567  64.337  51.568  1.00  0.00           H  
ATOM   3033  HA  VAL A 192      64.875  65.189  54.239  1.00  0.00           H  
ATOM   3034  HB  VAL A 192      63.235  63.757  52.084  1.00  0.00           H  
ATOM   3035 1HG1 VAL A 192      61.257  64.464  53.340  1.00  0.00           H  
ATOM   3036 2HG1 VAL A 192      62.283  63.355  54.280  1.00  0.00           H  
ATOM   3037 3HG1 VAL A 192      62.305  65.100  54.630  1.00  0.00           H  
ATOM   3038 1HG2 VAL A 192      62.281  66.006  51.687  1.00  0.00           H  
ATOM   3039 2HG2 VAL A 192      63.366  66.683  52.924  1.00  0.00           H  
ATOM   3040 3HG2 VAL A 192      64.041  65.998  51.426  1.00  0.00           H  
ATOM   3041  N   LEU A 193      64.884  61.970  53.662  1.00  0.00           N  
ATOM   3042  CA  LEU A 193      65.039  60.610  54.304  1.00  0.00           C  
ATOM   3043  C   LEU A 193      66.195  60.582  55.310  1.00  0.00           C  
ATOM   3044  O   LEU A 193      66.142  59.960  56.374  1.00  0.00           O  
ATOM   3045  CB  LEU A 193      65.283  59.534  53.238  1.00  0.00           C  
ATOM   3046  CG  LEU A 193      65.454  58.104  53.765  1.00  0.00           C  
ATOM   3047  CD1 LEU A 193      64.248  57.726  54.614  1.00  0.00           C  
ATOM   3048  CD2 LEU A 193      65.620  57.147  52.594  1.00  0.00           C  
ATOM   3049  H   LEU A 193      65.162  62.198  52.718  1.00  0.00           H  
ATOM   3050  HA  LEU A 193      64.156  60.318  54.867  1.00  0.00           H  
ATOM   3051 1HB  LEU A 193      64.442  59.533  52.547  1.00  0.00           H  
ATOM   3052 2HB  LEU A 193      66.184  59.793  52.682  1.00  0.00           H  
ATOM   3053  HG  LEU A 193      66.338  58.054  54.402  1.00  0.00           H  
ATOM   3054 1HD1 LEU A 193      64.370  56.710  54.988  1.00  0.00           H  
ATOM   3055 2HD1 LEU A 193      64.165  58.414  55.455  1.00  0.00           H  
ATOM   3056 3HD1 LEU A 193      63.345  57.783  54.007  1.00  0.00           H  
ATOM   3057 1HD2 LEU A 193      65.743  56.130  52.968  1.00  0.00           H  
ATOM   3058 2HD2 LEU A 193      64.736  57.195  51.957  1.00  0.00           H  
ATOM   3059 3HD2 LEU A 193      66.500  57.429  52.015  1.00  0.00           H  
ATOM   3060  N   LEU A 194      67.291  61.162  54.936  1.00  0.00           N  
ATOM   3061  CA  LEU A 194      68.561  61.239  55.688  1.00  0.00           C  
ATOM   3062  C   LEU A 194      68.479  61.999  57.033  1.00  0.00           C  
ATOM   3063  O   LEU A 194      68.685  61.408  58.066  1.00  0.00           O  
ATOM   3064  CB  LEU A 194      69.627  61.904  54.808  1.00  0.00           C  
ATOM   3065  CG  LEU A 194      71.012  62.064  55.446  1.00  0.00           C  
ATOM   3066  CD1 LEU A 194      71.567  60.692  55.806  1.00  0.00           C  
ATOM   3067  CD2 LEU A 194      71.936  62.791  54.480  1.00  0.00           C  
ATOM   3068  H   LEU A 194      67.302  61.470  53.973  1.00  0.00           H  
ATOM   3069  HA  LEU A 194      68.749  60.241  56.083  1.00  0.00           H  
ATOM   3070 1HB  LEU A 194      69.746  61.314  53.901  1.00  0.00           H  
ATOM   3071 2HB  LEU A 194      69.275  62.897  54.527  1.00  0.00           H  
ATOM   3072  HG  LEU A 194      70.924  62.640  56.367  1.00  0.00           H  
ATOM   3073 1HD1 LEU A 194      72.552  60.806  56.260  1.00  0.00           H  
ATOM   3074 2HD1 LEU A 194      70.897  60.203  56.513  1.00  0.00           H  
ATOM   3075 3HD1 LEU A 194      71.651  60.086  54.905  1.00  0.00           H  
ATOM   3076 1HD2 LEU A 194      72.921  62.905  54.934  1.00  0.00           H  
ATOM   3077 2HD2 LEU A 194      72.026  62.214  53.559  1.00  0.00           H  
ATOM   3078 3HD2 LEU A 194      71.524  63.775  54.254  1.00  0.00           H  
ATOM   3079  N   ILE A 195      67.904  63.160  57.030  1.00  0.00           N  
ATOM   3080  CA  ILE A 195      67.502  63.871  58.284  1.00  0.00           C  
ATOM   3081  C   ILE A 195      66.345  63.148  59.004  1.00  0.00           C  
ATOM   3082  O   ILE A 195      66.333  63.129  60.249  1.00  0.00           O  
ATOM   3083  CB  ILE A 195      67.079  65.321  57.986  1.00  0.00           C  
ATOM   3084  CG1 ILE A 195      66.988  66.128  59.283  1.00  0.00           C  
ATOM   3085  CG2 ILE A 195      65.751  65.347  57.245  1.00  0.00           C  
ATOM   3086  CD1 ILE A 195      68.309  66.280  60.003  1.00  0.00           C  
ATOM   3087  H   ILE A 195      67.689  63.515  56.109  1.00  0.00           H  
ATOM   3088  HA  ILE A 195      68.300  63.858  59.027  1.00  0.00           H  
ATOM   3089  HB  ILE A 195      67.838  65.802  57.369  1.00  0.00           H  
ATOM   3090 1HG1 ILE A 195      66.601  67.123  59.067  1.00  0.00           H  
ATOM   3091 2HG1 ILE A 195      66.284  65.646  59.963  1.00  0.00           H  
ATOM   3092 1HG2 ILE A 195      65.467  66.380  57.043  1.00  0.00           H  
ATOM   3093 2HG2 ILE A 195      65.850  64.807  56.304  1.00  0.00           H  
ATOM   3094 3HG2 ILE A 195      64.984  64.873  57.857  1.00  0.00           H  
ATOM   3095 1HD1 ILE A 195      68.163  66.862  60.913  1.00  0.00           H  
ATOM   3096 2HD1 ILE A 195      68.698  65.294  60.261  1.00  0.00           H  
ATOM   3097 3HD1 ILE A 195      69.019  66.791  59.355  1.00  0.00           H  
ATOM   3098  N   CYS A 196      65.431  62.374  58.355  1.00  0.00           N  
ATOM   3099  CA  CYS A 196      64.452  61.550  59.057  1.00  0.00           C  
ATOM   3100  C   CYS A 196      65.174  60.415  59.864  1.00  0.00           C  
ATOM   3101  O   CYS A 196      64.679  60.119  60.973  1.00  0.00           O  
ATOM   3102  CB  CYS A 196      63.465  60.940  58.062  1.00  0.00           C  
ATOM   3103  SG  CYS A 196      62.353  62.141  57.295  1.00  0.00           S  
ATOM   3104  H   CYS A 196      65.428  62.239  57.355  1.00  0.00           H  
ATOM   3105  HA  CYS A 196      63.941  62.196  59.768  1.00  0.00           H  
ATOM   3106 1HB  CYS A 196      64.014  60.433  57.269  1.00  0.00           H  
ATOM   3107 2HB  CYS A 196      62.855  60.191  58.567  1.00  0.00           H  
ATOM   3108  HG  CYS A 196      63.297  62.793  56.620  1.00  0.00           H  
ATOM   3109  N   TRP A 197      66.238  59.895  59.296  1.00  0.00           N  
ATOM   3110  CA  TRP A 197      67.126  58.902  59.951  1.00  0.00           C  
ATOM   3111  C   TRP A 197      67.913  59.376  61.098  1.00  0.00           C  
ATOM   3112  O   TRP A 197      68.034  58.591  62.046  1.00  0.00           O  
ATOM   3113  CB  TRP A 197      68.121  58.334  58.936  1.00  0.00           C  
ATOM   3114  CG  TRP A 197      67.554  57.230  58.096  1.00  0.00           C  
ATOM   3115  CD1 TRP A 197      66.573  56.356  58.455  1.00  0.00           C  
ATOM   3116  CD2 TRP A 197      67.936  56.873  56.745  1.00  0.00           C  
ATOM   3117  CE2 TRP A 197      67.142  55.786  56.371  1.00  0.00           C  
ATOM   3118  CE3 TRP A 197      68.873  57.383  55.838  1.00  0.00           C  
ATOM   3119  NE1 TRP A 197      66.317  55.483  57.426  1.00  0.00           N  
ATOM   3120  CZ2 TRP A 197      67.253  55.191  55.124  1.00  0.00           C  
ATOM   3121  CZ3 TRP A 197      68.983  56.787  54.587  1.00  0.00           C  
ATOM   3122  CH2 TRP A 197      68.193  55.720  54.240  1.00  0.00           C  
ATOM   3123  H   TRP A 197      66.407  60.209  58.352  1.00  0.00           H  
ATOM   3124  HA  TRP A 197      66.496  58.113  60.364  1.00  0.00           H  
ATOM   3125 1HB  TRP A 197      68.459  59.131  58.272  1.00  0.00           H  
ATOM   3126 2HB  TRP A 197      68.997  57.952  59.459  1.00  0.00           H  
ATOM   3127  HD1 TRP A 197      66.064  56.350  59.417  1.00  0.00           H  
ATOM   3128  HE1 TRP A 197      65.635  54.739  57.441  1.00  0.00           H  
ATOM   3129  HE3 TRP A 197      69.501  58.231  56.107  1.00  0.00           H  
ATOM   3130  HZ2 TRP A 197      66.635  54.343  54.830  1.00  0.00           H  
ATOM   3131  HZ3 TRP A 197      69.715  57.190  53.886  1.00  0.00           H  
ATOM   3132  HH2 TRP A 197      68.306  55.277  53.250  1.00  0.00           H  
ATOM   3133  N   PHE A 198      68.394  60.621  61.048  1.00  0.00           N  
ATOM   3134  CA  PHE A 198      69.304  61.263  62.062  1.00  0.00           C  
ATOM   3135  C   PHE A 198      68.763  60.988  63.511  1.00  0.00           C  
ATOM   3136  O   PHE A 198      69.454  60.324  64.351  1.00  0.00           O  
ATOM   3137  CB  PHE A 198      69.412  62.770  61.822  1.00  0.00           C  
ATOM   3138  CG  PHE A 198      70.132  63.508  62.915  1.00  0.00           C  
ATOM   3139  CD1 PHE A 198      71.513  63.444  63.022  1.00  0.00           C  
ATOM   3140  CD2 PHE A 198      69.430  64.267  63.838  1.00  0.00           C  
ATOM   3141  CE1 PHE A 198      72.177  64.122  64.027  1.00  0.00           C  
ATOM   3142  CE2 PHE A 198      70.090  64.947  64.843  1.00  0.00           C  
ATOM   3143  CZ  PHE A 198      71.465  64.874  64.937  1.00  0.00           C  
ATOM   3144  H   PHE A 198      68.323  61.138  60.185  1.00  0.00           H  
ATOM   3145  HA  PHE A 198      70.267  60.782  61.884  1.00  0.00           H  
ATOM   3146 1HB  PHE A 198      69.938  62.952  60.885  1.00  0.00           H  
ATOM   3147 2HB  PHE A 198      68.414  63.195  61.725  1.00  0.00           H  
ATOM   3148  HD1 PHE A 198      72.076  62.850  62.301  1.00  0.00           H  
ATOM   3149  HD2 PHE A 198      68.343  64.325  63.764  1.00  0.00           H  
ATOM   3150  HE1 PHE A 198      73.262  64.062  64.099  1.00  0.00           H  
ATOM   3151  HE2 PHE A 198      69.526  65.541  65.562  1.00  0.00           H  
ATOM   3152  HZ  PHE A 198      71.987  65.408  65.730  1.00  0.00           H  
ATOM   3153  N   PRO A 199      67.535  61.415  63.873  1.00  0.00           N  
ATOM   3154  CA  PRO A 199      66.969  61.260  65.255  1.00  0.00           C  
ATOM   3155  C   PRO A 199      66.804  59.820  65.662  1.00  0.00           C  
ATOM   3156  O   PRO A 199      66.835  59.546  66.906  1.00  0.00           O  
ATOM   3157  CB  PRO A 199      65.605  61.952  65.160  1.00  0.00           C  
ATOM   3158  CG  PRO A 199      65.235  61.835  63.721  1.00  0.00           C  
ATOM   3159  CD  PRO A 199      66.530  62.046  62.983  1.00  0.00           C  
ATOM   3160  HA  PRO A 199      67.702  61.736  65.904  1.00  0.00           H  
ATOM   3161 1HB  PRO A 199      64.885  61.457  65.828  1.00  0.00           H  
ATOM   3162 2HB  PRO A 199      65.689  62.996  65.496  1.00  0.00           H  
ATOM   3163 1HG  PRO A 199      64.790  60.849  63.522  1.00  0.00           H  
ATOM   3164 2HG  PRO A 199      64.473  62.585  63.462  1.00  0.00           H  
ATOM   3165 1HD  PRO A 199      66.482  61.544  62.006  1.00  0.00           H  
ATOM   3166 2HD  PRO A 199      66.709  63.124  62.856  1.00  0.00           H  
ATOM   3167  N   VAL A 200      66.692  58.788  64.760  1.00  0.00           N  
ATOM   3168  CA  VAL A 200      66.705  57.398  65.114  1.00  0.00           C  
ATOM   3169  C   VAL A 200      68.095  56.840  65.470  1.00  0.00           C  
ATOM   3170  O   VAL A 200      68.211  56.134  66.491  1.00  0.00           O  
ATOM   3171  CB  VAL A 200      66.119  56.584  63.944  1.00  0.00           C  
ATOM   3172  CG1 VAL A 200      66.231  55.093  64.224  1.00  0.00           C  
ATOM   3173  CG2 VAL A 200      64.670  56.982  63.711  1.00  0.00           C  
ATOM   3174  H   VAL A 200      66.863  59.022  63.792  1.00  0.00           H  
ATOM   3175  HA  VAL A 200      66.062  57.344  65.992  1.00  0.00           H  
ATOM   3176  HB  VAL A 200      66.702  56.787  63.046  1.00  0.00           H  
ATOM   3177 1HG1 VAL A 200      65.812  54.533  63.388  1.00  0.00           H  
ATOM   3178 2HG1 VAL A 200      67.279  54.824  64.352  1.00  0.00           H  
ATOM   3179 3HG1 VAL A 200      65.680  54.851  65.133  1.00  0.00           H  
ATOM   3180 1HG2 VAL A 200      64.262  56.404  62.883  1.00  0.00           H  
ATOM   3181 2HG2 VAL A 200      64.089  56.785  64.612  1.00  0.00           H  
ATOM   3182 3HG2 VAL A 200      64.618  58.045  63.472  1.00  0.00           H  
ATOM   3183  N   LEU A 201      69.160  57.103  64.656  1.00  0.00           N  
ATOM   3184  CA  LEU A 201      70.541  56.736  64.973  1.00  0.00           C  
ATOM   3185  C   LEU A 201      71.003  57.545  66.177  1.00  0.00           C  
ATOM   3186  O   LEU A 201      71.612  56.949  67.060  1.00  0.00           O  
ATOM   3187  CB  LEU A 201      71.465  56.994  63.776  1.00  0.00           C  
ATOM   3188  CG  LEU A 201      71.207  56.126  62.538  1.00  0.00           C  
ATOM   3189  CD1 LEU A 201      72.087  56.603  61.391  1.00  0.00           C  
ATOM   3190  CD2 LEU A 201      71.487  54.668  62.872  1.00  0.00           C  
ATOM   3191  H   LEU A 201      68.888  57.555  63.795  1.00  0.00           H  
ATOM   3192  HA  LEU A 201      70.666  55.684  65.224  1.00  0.00           H  
ATOM   3193 1HB  LEU A 201      71.363  58.036  63.477  1.00  0.00           H  
ATOM   3194 2HB  LEU A 201      72.495  56.827  64.090  1.00  0.00           H  
ATOM   3195  HG  LEU A 201      70.167  56.234  62.227  1.00  0.00           H  
ATOM   3196 1HD1 LEU A 201      71.904  55.986  60.511  1.00  0.00           H  
ATOM   3197 2HD1 LEU A 201      71.853  57.642  61.159  1.00  0.00           H  
ATOM   3198 3HD1 LEU A 201      73.135  56.522  61.678  1.00  0.00           H  
ATOM   3199 1HD2 LEU A 201      71.303  54.051  61.992  1.00  0.00           H  
ATOM   3200 2HD2 LEU A 201      72.526  54.559  63.182  1.00  0.00           H  
ATOM   3201 3HD2 LEU A 201      70.832  54.349  63.683  1.00  0.00           H  
ATOM   3202  N   ALA A 202      70.685  58.823  66.386  1.00  0.00           N  
ATOM   3203  CA  ALA A 202      71.007  59.578  67.581  1.00  0.00           C  
ATOM   3204  C   ALA A 202      70.317  59.057  68.823  1.00  0.00           C  
ATOM   3205  O   ALA A 202      71.067  58.880  69.789  1.00  0.00           O  
ATOM   3206  CB  ALA A 202      70.762  61.071  67.266  1.00  0.00           C  
ATOM   3207  H   ALA A 202      70.278  59.310  65.602  1.00  0.00           H  
ATOM   3208  HA  ALA A 202      72.084  59.504  67.726  1.00  0.00           H  
ATOM   3209 1HB  ALA A 202      71.086  61.729  68.073  1.00  0.00           H  
ATOM   3210 2HB  ALA A 202      71.298  61.283  66.342  1.00  0.00           H  
ATOM   3211 3HB  ALA A 202      69.696  61.232  67.100  1.00  0.00           H  
ATOM   3212  N   LEU A 203      69.074  58.684  68.774  1.00  0.00           N  
ATOM   3213  CA  LEU A 203      68.379  58.078  69.885  1.00  0.00           C  
ATOM   3214  C   LEU A 203      69.114  56.906  70.548  1.00  0.00           C  
ATOM   3215  O   LEU A 203      69.149  56.815  71.787  1.00  0.00           O  
ATOM   3216  CB  LEU A 203      67.002  57.602  69.405  1.00  0.00           C  
ATOM   3217  CG  LEU A 203      66.161  56.845  70.441  1.00  0.00           C  
ATOM   3218  CD1 LEU A 203      65.963  57.719  71.672  1.00  0.00           C  
ATOM   3219  CD2 LEU A 203      64.825  56.458  69.825  1.00  0.00           C  
ATOM   3220  H   LEU A 203      68.414  58.897  68.039  1.00  0.00           H  
ATOM   3221  HA  LEU A 203      68.246  58.857  70.635  1.00  0.00           H  
ATOM   3222 1HB  LEU A 203      66.428  58.469  69.082  1.00  0.00           H  
ATOM   3223 2HB  LEU A 203      67.142  56.944  68.547  1.00  0.00           H  
ATOM   3224  HG  LEU A 203      66.692  55.945  70.752  1.00  0.00           H  
ATOM   3225 1HD1 LEU A 203      65.366  57.181  72.408  1.00  0.00           H  
ATOM   3226 2HD1 LEU A 203      66.934  57.965  72.103  1.00  0.00           H  
ATOM   3227 3HD1 LEU A 203      65.449  58.636  71.388  1.00  0.00           H  
ATOM   3228 1HD2 LEU A 203      64.227  55.919  70.561  1.00  0.00           H  
ATOM   3229 2HD2 LEU A 203      64.293  57.357  69.514  1.00  0.00           H  
ATOM   3230 3HD2 LEU A 203      64.995  55.819  68.958  1.00  0.00           H  
ATOM   3231  N   MET A 204      69.733  56.014  69.742  1.00  0.00           N  
ATOM   3232  CA  MET A 204      70.587  54.855  70.151  1.00  0.00           C  
ATOM   3233  C   MET A 204      71.806  55.279  70.999  1.00  0.00           C  
ATOM   3234  O   MET A 204      71.970  54.647  72.008  1.00  0.00           O  
ATOM   3235  CB  MET A 204      71.059  54.092  68.915  1.00  0.00           C  
ATOM   3236  CG  MET A 204      71.694  52.741  69.214  1.00  0.00           C  
ATOM   3237  SD  MET A 204      70.509  51.543  69.858  1.00  0.00           S  
ATOM   3238  CE  MET A 204      71.558  50.579  70.943  1.00  0.00           C  
ATOM   3239  H   MET A 204      69.526  56.144  68.763  1.00  0.00           H  
ATOM   3240  HA  MET A 204      69.896  54.182  70.659  1.00  0.00           H  
ATOM   3241 1HB  MET A 204      70.216  53.924  68.247  1.00  0.00           H  
ATOM   3242 2HB  MET A 204      71.791  54.692  68.374  1.00  0.00           H  
ATOM   3243 1HG  MET A 204      72.133  52.336  68.303  1.00  0.00           H  
ATOM   3244 2HG  MET A 204      72.489  52.867  69.948  1.00  0.00           H  
ATOM   3245 1HE  MET A 204      70.968  49.795  71.418  1.00  0.00           H  
ATOM   3246 2HE  MET A 204      72.364  50.128  70.364  1.00  0.00           H  
ATOM   3247 3HE  MET A 204      71.982  51.228  71.710  1.00  0.00           H  
ATOM   3248  N   ALA A 205      72.470  56.425  70.720  1.00  0.00           N  
ATOM   3249  CA  ALA A 205      73.517  57.034  71.517  1.00  0.00           C  
ATOM   3250  C   ALA A 205      73.062  57.391  72.903  1.00  0.00           C  
ATOM   3251  O   ALA A 205      73.844  57.379  73.962  1.00  0.00           O  
ATOM   3252  CB  ALA A 205      74.203  58.154  70.790  1.00  0.00           C  
ATOM   3253  H   ALA A 205      72.105  57.011  69.982  1.00  0.00           H  
ATOM   3254  HA  ALA A 205      74.237  56.228  71.654  1.00  0.00           H  
ATOM   3255 1HB  ALA A 205      74.631  57.836  69.839  1.00  0.00           H  
ATOM   3256 2HB  ALA A 205      73.533  59.011  70.728  1.00  0.00           H  
ATOM   3257 3HB  ALA A 205      74.957  58.572  71.458  1.00  0.00           H  
ATOM   3258  N   HIS A 206      71.786  57.823  72.999  1.00  0.00           N  
ATOM   3259  CA  HIS A 206      71.070  58.223  74.152  1.00  0.00           C  
ATOM   3260  C   HIS A 206      70.129  57.248  74.878  1.00  0.00           C  
ATOM   3261  O   HIS A 206      69.677  57.497  75.997  1.00  0.00           O  
ATOM   3262  CB  HIS A 206      70.266  59.467  73.760  1.00  0.00           C  
ATOM   3263  CG  HIS A 206      71.115  60.623  73.333  1.00  0.00           C  
ATOM   3264  CD2 HIS A 206      71.273  61.216  72.126  1.00  0.00           C  
ATOM   3265  ND1 HIS A 206      71.934  61.308  74.207  1.00  0.00           N  
ATOM   3266  CE1 HIS A 206      72.560  62.272  73.554  1.00  0.00           C  
ATOM   3267  NE2 HIS A 206      72.176  62.238  72.292  1.00  0.00           N  
ATOM   3268  H   HIS A 206      71.282  57.919  72.130  1.00  0.00           H  
ATOM   3269  HA  HIS A 206      71.832  58.541  74.865  1.00  0.00           H  
ATOM   3270 1HB  HIS A 206      69.589  59.220  72.941  1.00  0.00           H  
ATOM   3271 2HB  HIS A 206      69.655  59.786  74.604  1.00  0.00           H  
ATOM   3272  HD2 HIS A 206      70.776  60.936  71.197  1.00  0.00           H  
ATOM   3273  HE1 HIS A 206      73.272  62.975  73.986  1.00  0.00           H  
ATOM   3274  HE2 HIS A 206      72.492  62.859  71.561  1.00  0.00           H  
ATOM   3275  N   SER A 207      69.841  56.098  74.270  1.00  0.00           N  
ATOM   3276  CA  SER A 207      68.878  55.114  74.680  1.00  0.00           C  
ATOM   3277  C   SER A 207      69.131  54.464  76.097  1.00  0.00           C  
ATOM   3278  O   SER A 207      68.174  53.955  76.748  1.00  0.00           O  
ATOM   3279  CB  SER A 207      68.840  54.036  73.614  1.00  0.00           C  
ATOM   3280  OG  SER A 207      70.064  53.358  73.543  1.00  0.00           O  
ATOM   3281  H   SER A 207      70.052  56.183  73.286  1.00  0.00           H  
ATOM   3282  HA  SER A 207      67.865  55.513  74.743  1.00  0.00           H  
ATOM   3283 1HB  SER A 207      68.042  53.329  73.839  1.00  0.00           H  
ATOM   3284 2HB  SER A 207      68.615  54.487  72.649  1.00  0.00           H  
ATOM   3285  HG  SER A 207      70.648  53.918  73.027  1.00  0.00           H  
ATOM   3286  N   LEU A 208      70.337  54.530  76.636  1.00  0.00           N  
ATOM   3287  CA  LEU A 208      70.815  54.016  77.905  1.00  0.00           C  
ATOM   3288  C   LEU A 208      70.518  55.046  78.990  1.00  0.00           C  
ATOM   3289  O   LEU A 208      70.451  54.633  80.182  1.00  0.00           O  
ATOM   3290  CB  LEU A 208      72.318  53.719  77.841  1.00  0.00           C  
ATOM   3291  CG  LEU A 208      72.742  52.641  76.837  1.00  0.00           C  
ATOM   3292  CD1 LEU A 208      74.261  52.536  76.814  1.00  0.00           C  
ATOM   3293  CD2 LEU A 208      72.108  51.312  77.220  1.00  0.00           C  
ATOM   3294  H   LEU A 208      71.071  54.813  76.000  1.00  0.00           H  
ATOM   3295  HA  LEU A 208      70.131  53.168  77.960  1.00  0.00           H  
ATOM   3296 1HB  LEU A 208      72.843  54.638  77.582  1.00  0.00           H  
ATOM   3297 2HB  LEU A 208      72.652  53.402  78.829  1.00  0.00           H  
ATOM   3298  HG  LEU A 208      72.412  52.925  75.837  1.00  0.00           H  
ATOM   3299 1HD1 LEU A 208      74.562  51.769  76.099  1.00  0.00           H  
ATOM   3300 2HD1 LEU A 208      74.687  53.494  76.517  1.00  0.00           H  
ATOM   3301 3HD1 LEU A 208      74.622  52.268  77.806  1.00  0.00           H  
ATOM   3302 1HD2 LEU A 208      72.408  50.545  76.506  1.00  0.00           H  
ATOM   3303 2HD2 LEU A 208      72.438  51.026  78.219  1.00  0.00           H  
ATOM   3304 3HD2 LEU A 208      71.022  51.411  77.211  1.00  0.00           H  
ATOM   3305  N   ALA A 209      70.463  56.397  78.720  1.00  0.00           N  
ATOM   3306  CA  ALA A 209      70.056  57.474  79.668  1.00  0.00           C  
ATOM   3307  C   ALA A 209      68.586  57.814  79.584  1.00  0.00           C  
ATOM   3308  O   ALA A 209      68.248  58.886  79.005  1.00  0.00           O  
ATOM   3309  CB  ALA A 209      70.946  58.691  79.258  1.00  0.00           C  
ATOM   3310  H   ALA A 209      70.300  56.602  77.745  1.00  0.00           H  
ATOM   3311  HA  ALA A 209      70.347  57.188  80.678  1.00  0.00           H  
ATOM   3312 1HB  ALA A 209      70.599  59.447  79.960  1.00  0.00           H  
ATOM   3313 2HB  ALA A 209      72.025  58.546  79.188  1.00  0.00           H  
ATOM   3314 3HB  ALA A 209      70.602  58.902  78.244  1.00  0.00           H  
ATOM   3315  N   THR A 210      67.681  56.969  80.120  1.00  0.00           N  
ATOM   3316  CA  THR A 210      66.227  56.958  79.686  1.00  0.00           C  
ATOM   3317  C   THR A 210      65.555  58.095  80.380  1.00  0.00           C  
ATOM   3318  O   THR A 210      64.623  57.909  81.080  1.00  0.00           O  
ATOM   3319  CB  THR A 210      65.495  55.647  80.026  1.00  0.00           C  
ATOM   3320  CG2 THR A 210      66.058  54.494  79.209  1.00  0.00           C  
ATOM   3321  OG1 THR A 210      65.649  55.359  81.422  1.00  0.00           O  
ATOM   3322  H   THR A 210      67.841  56.027  80.449  1.00  0.00           H  
ATOM   3323  HA  THR A 210      66.340  57.229  78.636  1.00  0.00           H  
ATOM   3324  HB  THR A 210      64.433  55.755  79.807  1.00  0.00           H  
ATOM   3325  HG1 THR A 210      65.180  54.548  81.635  1.00  0.00           H  
ATOM   3326 1HG2 THR A 210      65.528  53.576  79.463  1.00  0.00           H  
ATOM   3327 2HG2 THR A 210      65.932  54.704  78.148  1.00  0.00           H  
ATOM   3328 3HG2 THR A 210      67.117  54.374  79.432  1.00  0.00           H  
ATOM   3329  N   SER A 211      65.973  59.364  80.080  1.00  0.00           N  
ATOM   3330  CA  SER A 211      65.257  60.554  80.497  1.00  0.00           C  
ATOM   3331  C   SER A 211      63.948  60.732  79.778  1.00  0.00           C  
ATOM   3332  O   SER A 211      63.501  60.021  78.869  1.00  0.00           O  
ATOM   3333  CB  SER A 211      66.122  61.779  80.271  1.00  0.00           C  
ATOM   3334  OG  SER A 211      66.144  62.136  78.916  1.00  0.00           O  
ATOM   3335  H   SER A 211      66.644  59.514  79.340  1.00  0.00           H  
ATOM   3336  HA  SER A 211      65.004  60.463  81.553  1.00  0.00           H  
ATOM   3337 1HB  SER A 211      65.738  62.609  80.863  1.00  0.00           H  
ATOM   3338 2HB  SER A 211      67.137  61.575  80.612  1.00  0.00           H  
ATOM   3339  HG  SER A 211      66.784  61.554  78.499  1.00  0.00           H  
ATOM   3340  N   ASP A 212      63.176  61.738  80.143  1.00  0.00           N  
ATOM   3341  CA  ASP A 212      61.963  62.334  79.498  1.00  0.00           C  
ATOM   3342  C   ASP A 212      62.210  62.784  78.021  1.00  0.00           C  
ATOM   3343  O   ASP A 212      61.311  62.598  77.169  1.00  0.00           O  
ATOM   3344  CB  ASP A 212      61.474  63.533  80.315  1.00  0.00           C  
ATOM   3345  CG  ASP A 212      60.867  63.131  81.652  1.00  0.00           C  
ATOM   3346  OD1 ASP A 212      60.603  61.967  81.837  1.00  0.00           O  
ATOM   3347  OD2 ASP A 212      60.673  63.993  82.476  1.00  0.00           O1-
ATOM   3348  H   ASP A 212      63.580  62.459  80.721  1.00  0.00           H  
ATOM   3349  HA  ASP A 212      61.204  61.552  79.489  1.00  0.00           H  
ATOM   3350 1HB  ASP A 212      62.307  64.212  80.499  1.00  0.00           H  
ATOM   3351 2HB  ASP A 212      60.725  64.082  79.743  1.00  0.00           H  
ATOM   3352  N   GLN A 213      63.430  63.232  77.668  1.00  0.00           N  
ATOM   3353  CA  GLN A 213      63.787  63.480  76.287  1.00  0.00           C  
ATOM   3354  C   GLN A 213      63.946  62.150  75.421  1.00  0.00           C  
ATOM   3355  O   GLN A 213      63.586  62.094  74.260  1.00  0.00           O  
ATOM   3356  CB  GLN A 213      65.081  64.299  76.258  1.00  0.00           C  
ATOM   3357  CG  GLN A 213      64.931  65.717  76.783  1.00  0.00           C  
ATOM   3358  CD  GLN A 213      66.243  66.479  76.772  1.00  0.00           C  
ATOM   3359  NE2 GLN A 213      66.156  67.802  76.702  1.00  0.00           N  
ATOM   3360  OE1 GLN A 213      67.323  65.885  76.827  1.00  0.00           O  
ATOM   3361  H   GLN A 213      64.232  63.224  78.283  1.00  0.00           H  
ATOM   3362  HA  GLN A 213      62.931  64.034  75.903  1.00  0.00           H  
ATOM   3363 1HB  GLN A 213      65.843  63.798  76.855  1.00  0.00           H  
ATOM   3364 2HB  GLN A 213      65.452  64.357  75.235  1.00  0.00           H  
ATOM   3365 1HG  GLN A 213      64.219  66.253  76.156  1.00  0.00           H  
ATOM   3366 2HG  GLN A 213      64.568  65.676  77.810  1.00  0.00           H  
ATOM   3367 1HE2 GLN A 213      66.988  68.359  76.691  1.00  0.00           H  
ATOM   3368 2HE2 GLN A 213      65.260  68.244  76.660  1.00  0.00           H  
ATOM   3369  N   VAL A 214      64.555  61.107  76.028  1.00  0.00           N  
ATOM   3370  CA  VAL A 214      64.601  59.790  75.410  1.00  0.00           C  
ATOM   3371  C   VAL A 214      63.229  59.160  75.301  1.00  0.00           C  
ATOM   3372  O   VAL A 214      62.904  58.706  74.230  1.00  0.00           O  
ATOM   3373  CB  VAL A 214      65.519  58.856  76.220  1.00  0.00           C  
ATOM   3374  CG1 VAL A 214      65.411  57.427  75.708  1.00  0.00           C  
ATOM   3375  CG2 VAL A 214      66.956  59.349  76.143  1.00  0.00           C  
ATOM   3376  H   VAL A 214      64.825  61.256  76.992  1.00  0.00           H  
ATOM   3377  HA  VAL A 214      64.865  59.986  74.370  1.00  0.00           H  
ATOM   3378  HB  VAL A 214      65.191  58.851  77.259  1.00  0.00           H  
ATOM   3379 1HG1 VAL A 214      66.066  56.781  76.293  1.00  0.00           H  
ATOM   3380 2HG1 VAL A 214      64.381  57.083  75.806  1.00  0.00           H  
ATOM   3381 3HG1 VAL A 214      65.708  57.393  74.661  1.00  0.00           H  
ATOM   3382 1HG2 VAL A 214      67.600  58.684  76.719  1.00  0.00           H  
ATOM   3383 2HG2 VAL A 214      67.283  59.359  75.103  1.00  0.00           H  
ATOM   3384 3HG2 VAL A 214      67.018  60.357  76.553  1.00  0.00           H  
ATOM   3385  N   LYS A 215      62.335  59.208  76.307  1.00  0.00           N  
ATOM   3386  CA  LYS A 215      60.904  58.756  76.258  1.00  0.00           C  
ATOM   3387  C   LYS A 215      60.075  59.437  75.134  1.00  0.00           C  
ATOM   3388  O   LYS A 215      59.513  58.675  74.328  1.00  0.00           O  
ATOM   3389  CB  LYS A 215      60.229  59.008  77.607  1.00  0.00           C  
ATOM   3390  CG  LYS A 215      60.745  58.133  78.742  1.00  0.00           C  
ATOM   3391  CD  LYS A 215      60.122  58.530  80.072  1.00  0.00           C  
ATOM   3392  CE  LYS A 215      60.816  57.838  81.236  1.00  0.00           C  
ATOM   3393  NZ  LYS A 215      60.323  58.332  82.551  1.00  0.00           N1+
ATOM   3394  H   LYS A 215      62.679  59.716  77.109  1.00  0.00           H  
ATOM   3395  HA  LYS A 215      60.855  57.670  76.179  1.00  0.00           H  
ATOM   3396 1HB  LYS A 215      60.371  60.050  77.896  1.00  0.00           H  
ATOM   3397 2HB  LYS A 215      59.156  58.838  77.514  1.00  0.00           H  
ATOM   3398 1HG  LYS A 215      60.505  57.089  78.534  1.00  0.00           H  
ATOM   3399 2HG  LYS A 215      61.827  58.231  78.813  1.00  0.00           H  
ATOM   3400 1HD  LYS A 215      60.200  59.610  80.203  1.00  0.00           H  
ATOM   3401 2HD  LYS A 215      59.067  58.256  80.076  1.00  0.00           H  
ATOM   3402 1HE  LYS A 215      60.642  56.765  81.177  1.00  0.00           H  
ATOM   3403 2HE  LYS A 215      61.890  58.014  81.177  1.00  0.00           H  
ATOM   3404 1HZ  LYS A 215      60.806  57.850  83.295  1.00  0.00           H  
ATOM   3405 2HZ  LYS A 215      60.496  59.325  82.624  1.00  0.00           H  
ATOM   3406 3HZ  LYS A 215      59.331  58.157  82.626  1.00  0.00           H  
ATOM   3407  N   LYS A 216      60.149  60.697  75.032  1.00  0.00           N  
ATOM   3408  CA  LYS A 216      59.602  61.432  73.907  1.00  0.00           C  
ATOM   3409  C   LYS A 216      60.303  61.102  72.599  1.00  0.00           C  
ATOM   3410  O   LYS A 216      59.601  60.942  71.627  1.00  0.00           O  
ATOM   3411  CB  LYS A 216      59.683  62.936  74.175  1.00  0.00           C  
ATOM   3412  CG  LYS A 216      58.727  63.435  75.250  1.00  0.00           C  
ATOM   3413  CD  LYS A 216      58.896  64.928  75.490  1.00  0.00           C  
ATOM   3414  CE  LYS A 216      57.948  65.427  76.570  1.00  0.00           C  
ATOM   3415  NZ  LYS A 216      58.127  66.880  76.840  1.00  0.00           N1+
ATOM   3416  H   LYS A 216      60.673  61.151  75.768  1.00  0.00           H  
ATOM   3417  HA  LYS A 216      58.629  61.052  73.599  1.00  0.00           H  
ATOM   3418 1HB  LYS A 216      60.696  63.197  74.481  1.00  0.00           H  
ATOM   3419 2HB  LYS A 216      59.467  63.481  73.256  1.00  0.00           H  
ATOM   3420 1HG  LYS A 216      57.699  63.240  74.943  1.00  0.00           H  
ATOM   3421 2HG  LYS A 216      58.916  62.903  76.181  1.00  0.00           H  
ATOM   3422 1HD  LYS A 216      59.923  65.133  75.796  1.00  0.00           H  
ATOM   3423 2HD  LYS A 216      58.696  65.470  74.566  1.00  0.00           H  
ATOM   3424 1HE  LYS A 216      56.919  65.252  76.259  1.00  0.00           H  
ATOM   3425 2HE  LYS A 216      58.124  64.875  77.493  1.00  0.00           H  
ATOM   3426 1HZ  LYS A 216      57.481  67.171  77.561  1.00  0.00           H  
ATOM   3427 2HZ  LYS A 216      59.074  67.051  77.148  1.00  0.00           H  
ATOM   3428 3HZ  LYS A 216      57.947  67.404  75.996  1.00  0.00           H  
ATOM   3429  N   ALA A 217      61.591  60.890  72.438  1.00  0.00           N  
ATOM   3430  CA  ALA A 217      62.291  60.533  71.257  1.00  0.00           C  
ATOM   3431  C   ALA A 217      61.859  59.166  70.713  1.00  0.00           C  
ATOM   3432  O   ALA A 217      61.807  58.983  69.528  1.00  0.00           O  
ATOM   3433  CB  ALA A 217      63.811  60.771  71.366  1.00  0.00           C  
ATOM   3434  H   ALA A 217      62.275  61.167  73.128  1.00  0.00           H  
ATOM   3435  HA  ALA A 217      61.959  61.262  70.518  1.00  0.00           H  
ATOM   3436 1HB  ALA A 217      63.949  61.824  71.612  1.00  0.00           H  
ATOM   3437 2HB  ALA A 217      64.187  60.099  72.139  1.00  0.00           H  
ATOM   3438 3HB  ALA A 217      64.300  60.628  70.403  1.00  0.00           H  
ATOM   3439  N   PHE A 218      61.664  58.178  71.533  1.00  0.00           N  
ATOM   3440  CA  PHE A 218      61.042  56.904  71.175  1.00  0.00           C  
ATOM   3441  C   PHE A 218      59.636  57.182  70.694  1.00  0.00           C  
ATOM   3442  O   PHE A 218      59.344  56.663  69.634  1.00  0.00           O  
ATOM   3443  CB  PHE A 218      61.012  55.941  72.363  1.00  0.00           C  
ATOM   3444  CG  PHE A 218      62.279  55.153  72.537  1.00  0.00           C  
ATOM   3445  CD1 PHE A 218      62.576  54.095  71.691  1.00  0.00           C  
ATOM   3446  CD2 PHE A 218      63.175  55.468  73.547  1.00  0.00           C  
ATOM   3447  CE1 PHE A 218      63.742  53.370  71.850  1.00  0.00           C  
ATOM   3448  CE2 PHE A 218      64.341  54.745  73.708  1.00  0.00           C  
ATOM   3449  CZ  PHE A 218      64.624  53.694  72.858  1.00  0.00           C  
ATOM   3450  H   PHE A 218      61.731  58.356  72.527  1.00  0.00           H  
ATOM   3451  HA  PHE A 218      61.613  56.489  70.343  1.00  0.00           H  
ATOM   3452 1HB  PHE A 218      60.831  56.501  73.280  1.00  0.00           H  
ATOM   3453 2HB  PHE A 218      60.188  55.239  72.241  1.00  0.00           H  
ATOM   3454  HD1 PHE A 218      61.878  53.839  70.893  1.00  0.00           H  
ATOM   3455  HD2 PHE A 218      62.952  56.297  74.219  1.00  0.00           H  
ATOM   3456  HE1 PHE A 218      63.963  52.541  71.178  1.00  0.00           H  
ATOM   3457  HE2 PHE A 218      65.038  55.003  74.505  1.00  0.00           H  
ATOM   3458  HZ  PHE A 218      65.542  53.123  72.985  1.00  0.00           H  
ATOM   3459  N   ALA A 219      58.779  57.993  71.261  1.00  0.00           N  
ATOM   3460  CA  ALA A 219      57.405  58.327  70.733  1.00  0.00           C  
ATOM   3461  C   ALA A 219      57.428  59.130  69.359  1.00  0.00           C  
ATOM   3462  O   ALA A 219      56.695  58.696  68.484  1.00  0.00           O  
ATOM   3463  CB  ALA A 219      56.637  58.979  71.881  1.00  0.00           C  
ATOM   3464  H   ALA A 219      58.847  58.372  72.194  1.00  0.00           H  
ATOM   3465  HA  ALA A 219      56.904  57.376  70.548  1.00  0.00           H  
ATOM   3466 1HB  ALA A 219      56.591  58.351  72.769  1.00  0.00           H  
ATOM   3467 2HB  ALA A 219      56.972  60.007  72.026  1.00  0.00           H  
ATOM   3468 3HB  ALA A 219      55.597  59.162  71.614  1.00  0.00           H  
ATOM   3469  N   PHE A 220      58.326  60.121  69.256  1.00  0.00           N  
ATOM   3470  CA  PHE A 220      58.554  60.775  67.936  1.00  0.00           C  
ATOM   3471  C   PHE A 220      59.026  59.839  66.848  1.00  0.00           C  
ATOM   3472  O   PHE A 220      58.422  59.853  65.808  1.00  0.00           O  
ATOM   3473  CB  PHE A 220      59.580  61.901  68.073  1.00  0.00           C  
ATOM   3474  CG  PHE A 220      59.916  62.577  66.774  1.00  0.00           C  
ATOM   3475  CD1 PHE A 220      58.992  63.398  66.144  1.00  0.00           C  
ATOM   3476  CD2 PHE A 220      61.154  62.393  66.179  1.00  0.00           C  
ATOM   3477  CE1 PHE A 220      59.300  64.020  64.949  1.00  0.00           C  
ATOM   3478  CE2 PHE A 220      61.465  63.015  64.985  1.00  0.00           C  
ATOM   3479  CZ  PHE A 220      60.536  63.829  64.369  1.00  0.00           C  
ATOM   3480  H   PHE A 220      58.992  60.297  69.994  1.00  0.00           H  
ATOM   3481  HA  PHE A 220      57.591  61.242  67.726  1.00  0.00           H  
ATOM   3482 1HB  PHE A 220      59.202  62.656  68.761  1.00  0.00           H  
ATOM   3483 2HB  PHE A 220      60.501  61.504  68.497  1.00  0.00           H  
ATOM   3484  HD1 PHE A 220      58.015  63.550  66.603  1.00  0.00           H  
ATOM   3485  HD2 PHE A 220      61.888  61.749  66.665  1.00  0.00           H  
ATOM   3486  HE1 PHE A 220      58.565  64.663  64.464  1.00  0.00           H  
ATOM   3487  HE2 PHE A 220      62.443  62.862  64.528  1.00  0.00           H  
ATOM   3488  HZ  PHE A 220      60.779  64.318  63.427  1.00  0.00           H  
ATOM   3489  N   CYS A 221      60.088  59.073  67.065  1.00  0.00           N  
ATOM   3490  CA  CYS A 221      60.644  58.079  66.103  1.00  0.00           C  
ATOM   3491  C   CYS A 221      59.630  57.037  65.699  1.00  0.00           C  
ATOM   3492  O   CYS A 221      59.559  56.553  64.577  1.00  0.00           O  
ATOM   3493  CB  CYS A 221      61.856  57.362  66.696  1.00  0.00           C  
ATOM   3494  SG  CYS A 221      63.303  58.422  66.927  1.00  0.00           S  
ATOM   3495  H   CYS A 221      60.578  59.135  67.946  1.00  0.00           H  
ATOM   3496  HA  CYS A 221      60.997  58.560  65.191  1.00  0.00           H  
ATOM   3497 1HB  CYS A 221      61.591  56.938  67.665  1.00  0.00           H  
ATOM   3498 2HB  CYS A 221      62.144  56.535  66.048  1.00  0.00           H  
ATOM   3499  HG  CYS A 221      62.884  58.983  68.058  1.00  0.00           H  
ATOM   3500  N   SER A 222      58.680  56.565  66.525  1.00  0.00           N  
ATOM   3501  CA  SER A 222      57.602  55.648  66.308  1.00  0.00           C  
ATOM   3502  C   SER A 222      56.565  56.305  65.310  1.00  0.00           C  
ATOM   3503  O   SER A 222      55.828  55.567  64.651  1.00  0.00           O  
ATOM   3504  CB  SER A 222      56.956  55.300  67.635  1.00  0.00           C  
ATOM   3505  OG  SER A 222      57.859  54.633  68.473  1.00  0.00           O  
ATOM   3506  H   SER A 222      58.779  56.832  67.494  1.00  0.00           H  
ATOM   3507  HA  SER A 222      57.940  54.757  65.779  1.00  0.00           H  
ATOM   3508 1HB  SER A 222      56.609  56.211  68.121  1.00  0.00           H  
ATOM   3509 2HB  SER A 222      56.085  54.670  67.460  1.00  0.00           H  
ATOM   3510  HG  SER A 222      58.477  55.300  68.781  1.00  0.00           H  
ATOM   3511  N   MET A 223      56.394  57.611  65.213  1.00  0.00           N  
ATOM   3512  CA  MET A 223      55.496  58.345  64.315  1.00  0.00           C  
ATOM   3513  C   MET A 223      56.225  59.377  63.429  1.00  0.00           C  
ATOM   3514  O   MET A 223      55.442  60.038  62.751  1.00  0.00           O  
ATOM   3515  CB  MET A 223      54.409  59.034  65.136  1.00  0.00           C  
ATOM   3516  CG  MET A 223      54.903  60.199  65.984  1.00  0.00           C  
ATOM   3517  SD  MET A 223      53.586  60.961  66.951  1.00  0.00           S  
ATOM   3518  CE  MET A 223      53.303  59.701  68.192  1.00  0.00           C  
ATOM   3519  H   MET A 223      56.972  58.191  65.805  1.00  0.00           H  
ATOM   3520  HA  MET A 223      55.109  57.643  63.576  1.00  0.00           H  
ATOM   3521 1HB  MET A 223      53.634  59.410  64.471  1.00  0.00           H  
ATOM   3522 2HB  MET A 223      53.943  58.309  65.805  1.00  0.00           H  
ATOM   3523 1HG  MET A 223      55.675  59.849  66.667  1.00  0.00           H  
ATOM   3524 2HG  MET A 223      55.339  60.960  65.336  1.00  0.00           H  
ATOM   3525 1HE  MET A 223      52.514  60.027  68.868  1.00  0.00           H  
ATOM   3526 2HE  MET A 223      53.006  58.772  67.705  1.00  0.00           H  
ATOM   3527 3HE  MET A 223      54.221  59.537  68.758  1.00  0.00           H  
ATOM   3528  N   LEU A 224      57.547  59.491  63.321  1.00  0.00           N  
ATOM   3529  CA  LEU A 224      58.288  60.445  62.573  1.00  0.00           C  
ATOM   3530  C   LEU A 224      57.699  60.539  61.134  1.00  0.00           C  
ATOM   3531  O   LEU A 224      57.392  61.635  60.696  1.00  0.00           O  
ATOM   3532  CB  LEU A 224      59.768  60.043  62.542  1.00  0.00           C  
ATOM   3533  CG  LEU A 224      60.719  61.058  61.897  1.00  0.00           C  
ATOM   3534  CD1 LEU A 224      62.142  60.796  62.373  1.00  0.00           C  
ATOM   3535  CD2 LEU A 224      60.622  60.955  60.382  1.00  0.00           C  
ATOM   3536  H   LEU A 224      58.112  58.938  63.950  1.00  0.00           H  
ATOM   3537  HA  LEU A 224      58.122  61.423  63.024  1.00  0.00           H  
ATOM   3538 1HB  LEU A 224      60.104  59.877  63.564  1.00  0.00           H  
ATOM   3539 2HB  LEU A 224      59.862  59.106  61.993  1.00  0.00           H  
ATOM   3540  HG  LEU A 224      60.444  62.066  62.210  1.00  0.00           H  
ATOM   3541 1HD1 LEU A 224      62.818  61.517  61.915  1.00  0.00           H  
ATOM   3542 2HD1 LEU A 224      62.186  60.895  63.457  1.00  0.00           H  
ATOM   3543 3HD1 LEU A 224      62.440  59.787  62.088  1.00  0.00           H  
ATOM   3544 1HD2 LEU A 224      61.298  61.677  59.923  1.00  0.00           H  
ATOM   3545 2HD2 LEU A 224      60.899  59.948  60.067  1.00  0.00           H  
ATOM   3546 3HD2 LEU A 224      59.599  61.164  60.068  1.00  0.00           H  
ATOM   3547  N   CYS A 225      57.517  59.386  60.485  1.00  0.00           N  
ATOM   3548  CA  CYS A 225      56.864  59.085  59.220  1.00  0.00           C  
ATOM   3549  C   CYS A 225      55.570  59.797  58.819  1.00  0.00           C  
ATOM   3550  O   CYS A 225      55.102  59.719  57.700  1.00  0.00           O  
ATOM   3551  CB  CYS A 225      56.579  57.584  59.190  1.00  0.00           C  
ATOM   3552  SG  CYS A 225      58.061  56.552  59.078  1.00  0.00           S  
ATOM   3553  H   CYS A 225      57.735  58.529  60.974  1.00  0.00           H  
ATOM   3554  HA  CYS A 225      57.589  59.404  58.469  1.00  0.00           H  
ATOM   3555 1HB  CYS A 225      56.037  57.298  60.092  1.00  0.00           H  
ATOM   3556 2HB  CYS A 225      55.941  57.351  58.337  1.00  0.00           H  
ATOM   3557  HG  CYS A 225      57.446  55.400  59.326  1.00  0.00           H  
ATOM   3558  N   LEU A 226      55.005  60.516  59.761  1.00  0.00           N  
ATOM   3559  CA  LEU A 226      54.049  61.628  59.463  1.00  0.00           C  
ATOM   3560  C   LEU A 226      54.664  62.764  58.595  1.00  0.00           C  
ATOM   3561  O   LEU A 226      54.008  63.354  57.762  1.00  0.00           O  
ATOM   3562  CB  LEU A 226      53.530  62.228  60.775  1.00  0.00           C  
ATOM   3563  CG  LEU A 226      52.608  61.322  61.602  1.00  0.00           C  
ATOM   3564  CD1 LEU A 226      52.386  61.941  62.975  1.00  0.00           C  
ATOM   3565  CD2 LEU A 226      51.289  61.133  60.867  1.00  0.00           C  
ATOM   3566  H   LEU A 226      55.466  60.505  60.659  1.00  0.00           H  
ATOM   3567  HA  LEU A 226      53.129  61.334  58.958  1.00  0.00           H  
ATOM   3568 1HB  LEU A 226      54.383  62.490  61.399  1.00  0.00           H  
ATOM   3569 2HB  LEU A 226      52.979  63.141  60.547  1.00  0.00           H  
ATOM   3570  HG  LEU A 226      53.085  60.353  61.747  1.00  0.00           H  
ATOM   3571 1HD1 LEU A 226      51.731  61.298  63.563  1.00  0.00           H  
ATOM   3572 2HD1 LEU A 226      53.343  62.047  63.486  1.00  0.00           H  
ATOM   3573 3HD1 LEU A 226      51.924  62.921  62.862  1.00  0.00           H  
ATOM   3574 1HD2 LEU A 226      50.634  60.489  61.455  1.00  0.00           H  
ATOM   3575 2HD2 LEU A 226      50.811  62.102  60.724  1.00  0.00           H  
ATOM   3576 3HD2 LEU A 226      51.476  60.673  59.897  1.00  0.00           H  
ATOM   3577  N   ILE A 227      55.959  63.005  58.741  1.00  0.00           N  
ATOM   3578  CA  ILE A 227      56.728  63.901  57.913  1.00  0.00           C  
ATOM   3579  C   ILE A 227      56.803  63.452  56.506  1.00  0.00           C  
ATOM   3580  O   ILE A 227      56.319  64.143  55.557  1.00  0.00           O  
ATOM   3581  CB  ILE A 227      58.159  64.061  58.458  1.00  0.00           C  
ATOM   3582  CG1 ILE A 227      58.140  64.806  59.795  1.00  0.00           C  
ATOM   3583  CG2 ILE A 227      59.033  64.792  57.450  1.00  0.00           C  
ATOM   3584  CD1 ILE A 227      59.454  64.753  60.542  1.00  0.00           C  
ATOM   3585  H   ILE A 227      56.581  62.499  59.355  1.00  0.00           H  
ATOM   3586  HA  ILE A 227      56.170  64.837  57.945  1.00  0.00           H  
ATOM   3587  HB  ILE A 227      58.587  63.078  58.651  1.00  0.00           H  
ATOM   3588 1HG1 ILE A 227      57.886  65.852  59.626  1.00  0.00           H  
ATOM   3589 2HG1 ILE A 227      57.368  64.383  60.437  1.00  0.00           H  
ATOM   3590 1HG2 ILE A 227      60.041  64.897  57.852  1.00  0.00           H  
ATOM   3591 2HG2 ILE A 227      59.070  64.223  56.522  1.00  0.00           H  
ATOM   3592 3HG2 ILE A 227      58.615  65.779  57.255  1.00  0.00           H  
ATOM   3593 1HD1 ILE A 227      59.362  65.302  61.479  1.00  0.00           H  
ATOM   3594 2HD1 ILE A 227      59.711  63.714  60.753  1.00  0.00           H  
ATOM   3595 3HD1 ILE A 227      60.237  65.204  59.933  1.00  0.00           H  
ATOM   3596  N   ASN A 228      57.037  62.157  56.372  1.00  0.00           N  
ATOM   3597  CA  ASN A 228      57.219  61.418  55.097  1.00  0.00           C  
ATOM   3598  C   ASN A 228      55.946  61.113  54.317  1.00  0.00           C  
ATOM   3599  O   ASN A 228      55.843  61.259  53.142  1.00  0.00           O  
ATOM   3600  CB  ASN A 228      57.958  60.119  55.360  1.00  0.00           C  
ATOM   3601  CG  ASN A 228      59.382  60.340  55.787  1.00  0.00           C  
ATOM   3602  ND2 ASN A 228      60.165  60.934  54.923  1.00  0.00           N  
ATOM   3603  OD1 ASN A 228      59.773  59.973  56.901  1.00  0.00           O  
ATOM   3604  H   ASN A 228      57.313  61.545  57.128  1.00  0.00           H  
ATOM   3605  HA  ASN A 228      57.856  62.064  54.492  1.00  0.00           H  
ATOM   3606 1HB  ASN A 228      57.440  59.557  56.139  1.00  0.00           H  
ATOM   3607 2HB  ASN A 228      57.952  59.507  54.457  1.00  0.00           H  
ATOM   3608 1HD2 ASN A 228      61.123  61.108  55.153  1.00  0.00           H  
ATOM   3609 2HD2 ASN A 228      59.806  61.214  54.033  1.00  0.00           H  
ATOM   3610  N   SER A 229      54.856  60.752  54.993  1.00  0.00           N  
ATOM   3611  CA  SER A 229      53.487  60.443  54.362  1.00  0.00           C  
ATOM   3612  C   SER A 229      52.735  61.548  53.630  1.00  0.00           C  
ATOM   3613  O   SER A 229      51.866  61.373  52.764  1.00  0.00           O  
ATOM   3614  CB  SER A 229      52.548  59.927  55.434  1.00  0.00           C  
ATOM   3615  OG  SER A 229      52.233  60.936  56.354  1.00  0.00           O  
ATOM   3616  H   SER A 229      54.879  60.459  55.961  1.00  0.00           H  
ATOM   3617  HA  SER A 229      53.689  59.755  53.540  1.00  0.00           H  
ATOM   3618 1HB  SER A 229      51.634  59.556  54.970  1.00  0.00           H  
ATOM   3619 2HB  SER A 229      53.014  59.091  55.954  1.00  0.00           H  
ATOM   3620  HG  SER A 229      53.062  61.184  56.769  1.00  0.00           H  
ATOM   3621  N   MET A 230      53.097  62.872  53.813  1.00  0.00           N  
ATOM   3622  CA  MET A 230      52.627  63.982  53.044  1.00  0.00           C  
ATOM   3623  C   MET A 230      53.584  64.403  51.906  1.00  0.00           C  
ATOM   3624  O   MET A 230      53.330  65.397  51.166  1.00  0.00           O  
ATOM   3625  CB  MET A 230      52.368  65.154  53.989  1.00  0.00           C  
ATOM   3626  CG  MET A 230      51.243  64.922  54.986  1.00  0.00           C  
ATOM   3627  SD  MET A 230      50.869  66.390  55.967  1.00  0.00           S  
ATOM   3628  CE  MET A 230      52.233  66.379  57.125  1.00  0.00           C  
ATOM   3629  H   MET A 230      53.732  63.056  54.577  1.00  0.00           H  
ATOM   3630  HA  MET A 230      51.683  63.604  52.657  1.00  0.00           H  
ATOM   3631 1HB  MET A 230      53.274  65.374  54.553  1.00  0.00           H  
ATOM   3632 2HB  MET A 230      52.122  66.043  53.406  1.00  0.00           H  
ATOM   3633 1HG  MET A 230      50.340  64.625  54.453  1.00  0.00           H  
ATOM   3634 2HG  MET A 230      51.519  64.116  55.666  1.00  0.00           H  
ATOM   3635 1HE  MET A 230      52.142  67.229  57.801  1.00  0.00           H  
ATOM   3636 2HE  MET A 230      52.214  65.453  57.701  1.00  0.00           H  
ATOM   3637 3HE  MET A 230      53.175  66.447  56.580  1.00  0.00           H  
ATOM   3638  N   VAL A 231      54.711  63.711  51.753  1.00  0.00           N  
ATOM   3639  CA  VAL A 231      55.774  63.981  50.774  1.00  0.00           C  
ATOM   3640  C   VAL A 231      55.613  62.852  49.660  1.00  0.00           C  
ATOM   3641  O   VAL A 231      55.436  63.200  48.467  1.00  0.00           O  
ATOM   3642  CB  VAL A 231      57.165  63.931  51.433  1.00  0.00           C  
ATOM   3643  CG1 VAL A 231      58.257  64.100  50.387  1.00  0.00           C  
ATOM   3644  CG2 VAL A 231      57.271  65.008  52.502  1.00  0.00           C  
ATOM   3645  H   VAL A 231      54.902  62.916  52.347  1.00  0.00           H  
ATOM   3646  HA  VAL A 231      55.635  64.919  50.237  1.00  0.00           H  
ATOM   3647  HB  VAL A 231      57.306  62.950  51.889  1.00  0.00           H  
ATOM   3648 1HG1 VAL A 231      59.233  64.062  50.870  1.00  0.00           H  
ATOM   3649 2HG1 VAL A 231      58.184  63.298  49.652  1.00  0.00           H  
ATOM   3650 3HG1 VAL A 231      58.137  65.062  49.889  1.00  0.00           H  
ATOM   3651 1HG2 VAL A 231      58.257  64.966  52.964  1.00  0.00           H  
ATOM   3652 2HG2 VAL A 231      57.124  65.987  52.047  1.00  0.00           H  
ATOM   3653 3HG2 VAL A 231      56.507  64.842  53.262  1.00  0.00           H  
ATOM   3654  N   ASN A 232      55.386  61.505  49.889  1.00  0.00           N  
ATOM   3655  CA  ASN A 232      55.142  60.442  48.879  1.00  0.00           C  
ATOM   3656  C   ASN A 232      54.010  60.807  47.886  1.00  0.00           C  
ATOM   3657  O   ASN A 232      54.295  60.694  46.690  1.00  0.00           O  
ATOM   3658  CB  ASN A 232      54.828  59.129  49.569  1.00  0.00           C  
ATOM   3659  CG  ASN A 232      56.065  58.399  50.015  1.00  0.00           C  
ATOM   3660  ND2 ASN A 232      55.914  57.525  50.975  1.00  0.00           N  
ATOM   3661  OD1 ASN A 232      57.159  58.630  49.487  1.00  0.00           O  
ATOM   3662  H   ASN A 232      55.494  61.205  50.846  1.00  0.00           H  
ATOM   3663  HA  ASN A 232      56.028  60.291  48.265  1.00  0.00           H  
ATOM   3664 1HB  ASN A 232      54.198  59.315  50.440  1.00  0.00           H  
ATOM   3665 2HB  ASN A 232      54.266  58.486  48.891  1.00  0.00           H  
ATOM   3666 1HD2 ASN A 232      56.703  57.009  51.311  1.00  0.00           H  
ATOM   3667 2HD2 ASN A 232      55.011  57.369  51.372  1.00  0.00           H  
ATOM   3668  N   PRO A 233      52.842  61.362  48.150  1.00  0.00           N  
ATOM   3669  CA  PRO A 233      51.844  61.875  47.128  1.00  0.00           C  
ATOM   3670  C   PRO A 233      52.407  62.939  46.186  1.00  0.00           C  
ATOM   3671  O   PRO A 233      51.772  63.169  45.150  1.00  0.00           O  
ATOM   3672  CB  PRO A 233      50.731  62.467  47.999  1.00  0.00           C  
ATOM   3673  CG  PRO A 233      50.836  61.720  49.285  1.00  0.00           C  
ATOM   3674  CD  PRO A 233      52.316  61.529  49.487  1.00  0.00           C  
ATOM   3675  HA  PRO A 233      51.528  61.014  46.540  1.00  0.00           H  
ATOM   3676 1HB  PRO A 233      50.884  63.549  48.120  1.00  0.00           H  
ATOM   3677 2HB  PRO A 233      49.756  62.334  47.506  1.00  0.00           H  
ATOM   3678 1HG  PRO A 233      50.368  62.295  50.097  1.00  0.00           H  
ATOM   3679 2HG  PRO A 233      50.291  60.767  49.216  1.00  0.00           H  
ATOM   3680 1HD  PRO A 233      52.737  62.419  49.976  1.00  0.00           H  
ATOM   3681 2HD  PRO A 233      52.490  60.631  50.098  1.00  0.00           H  
ATOM   3682  N   VAL A 234      53.512  63.663  46.531  1.00  0.00           N  
ATOM   3683  CA  VAL A 234      54.139  64.687  45.650  1.00  0.00           C  
ATOM   3684  C   VAL A 234      55.315  64.088  44.830  1.00  0.00           C  
ATOM   3685  O   VAL A 234      55.440  64.396  43.620  1.00  0.00           O  
ATOM   3686  CB  VAL A 234      54.655  65.870  46.490  1.00  0.00           C  
ATOM   3687  CG1 VAL A 234      55.368  66.881  45.605  1.00  0.00           C  
ATOM   3688  CG2 VAL A 234      53.497  66.523  47.230  1.00  0.00           C  
ATOM   3689  H   VAL A 234      54.004  63.503  47.398  1.00  0.00           H  
ATOM   3690  HA  VAL A 234      53.434  65.146  44.955  1.00  0.00           H  
ATOM   3691  HB  VAL A 234      55.385  65.501  47.210  1.00  0.00           H  
ATOM   3692 1HG1 VAL A 234      55.727  67.710  46.215  1.00  0.00           H  
ATOM   3693 2HG1 VAL A 234      56.214  66.400  45.113  1.00  0.00           H  
ATOM   3694 3HG1 VAL A 234      54.676  67.258  44.852  1.00  0.00           H  
ATOM   3695 1HG2 VAL A 234      53.870  67.358  47.823  1.00  0.00           H  
ATOM   3696 2HG2 VAL A 234      52.764  66.887  46.510  1.00  0.00           H  
ATOM   3697 3HG2 VAL A 234      53.028  65.792  47.889  1.00  0.00           H  
ATOM   3698  N   ILE A 235      56.207  63.304  45.485  1.00  0.00           N  
ATOM   3699  CA  ILE A 235      57.219  62.722  44.676  1.00  0.00           C  
ATOM   3700  C   ILE A 235      56.825  61.418  43.926  1.00  0.00           C  
ATOM   3701  O   ILE A 235      57.210  61.338  42.827  1.00  0.00           O  
ATOM   3702  CB  ILE A 235      58.452  62.453  45.558  1.00  0.00           C  
ATOM   3703  CG1 ILE A 235      59.005  63.767  46.117  1.00  0.00           C  
ATOM   3704  CG2 ILE A 235      59.522  61.715  44.768  1.00  0.00           C  
ATOM   3705  CD1 ILE A 235      60.090  63.581  47.153  1.00  0.00           C  
ATOM   3706  H   ILE A 235      55.963  62.911  46.383  1.00  0.00           H  
ATOM   3707  HA  ILE A 235      57.623  63.366  43.894  1.00  0.00           H  
ATOM   3708  HB  ILE A 235      58.161  61.845  46.414  1.00  0.00           H  
ATOM   3709 1HG1 ILE A 235      59.410  64.367  45.303  1.00  0.00           H  
ATOM   3710 2HG1 ILE A 235      58.195  64.338  46.572  1.00  0.00           H  
ATOM   3711 1HG2 ILE A 235      60.386  61.534  45.407  1.00  0.00           H  
ATOM   3712 2HG2 ILE A 235      59.123  60.764  44.418  1.00  0.00           H  
ATOM   3713 3HG2 ILE A 235      59.823  62.319  43.912  1.00  0.00           H  
ATOM   3714 1HD1 ILE A 235      60.431  64.556  47.502  1.00  0.00           H  
ATOM   3715 2HD1 ILE A 235      59.695  63.012  47.996  1.00  0.00           H  
ATOM   3716 3HD1 ILE A 235      60.926  63.042  46.711  1.00  0.00           H  
ATOM   3717  N   TYR A 236      56.083  60.465  44.554  1.00  0.00           N  
ATOM   3718  CA  TYR A 236      55.789  59.201  43.907  1.00  0.00           C  
ATOM   3719  C   TYR A 236      54.267  58.968  43.551  1.00  0.00           C  
ATOM   3720  O   TYR A 236      54.030  58.201  42.614  1.00  0.00           O  
ATOM   3721  CB  TYR A 236      56.305  58.073  44.804  1.00  0.00           C  
ATOM   3722  CG  TYR A 236      57.807  58.070  44.978  1.00  0.00           C  
ATOM   3723  CD1 TYR A 236      58.364  58.421  46.199  1.00  0.00           C  
ATOM   3724  CD2 TYR A 236      58.628  57.716  43.918  1.00  0.00           C  
ATOM   3725  CE1 TYR A 236      59.736  58.418  46.359  1.00  0.00           C  
ATOM   3726  CE2 TYR A 236      60.000  57.713  44.077  1.00  0.00           C  
ATOM   3727  CZ  TYR A 236      60.554  58.063  45.292  1.00  0.00           C  
ATOM   3728  OH  TYR A 236      61.921  58.060  45.451  1.00  0.00           O  
ATOM   3729  H   TYR A 236      55.652  60.624  45.454  1.00  0.00           H  
ATOM   3730  HA  TYR A 236      56.351  59.157  42.976  1.00  0.00           H  
ATOM   3731 1HB  TYR A 236      55.847  58.154  45.791  1.00  0.00           H  
ATOM   3732 2HB  TYR A 236      56.009  57.111  44.384  1.00  0.00           H  
ATOM   3733  HD1 TYR A 236      57.719  58.699  47.033  1.00  0.00           H  
ATOM   3734  HD2 TYR A 236      58.190  57.441  42.958  1.00  0.00           H  
ATOM   3735  HE1 TYR A 236      60.174  58.694  47.318  1.00  0.00           H  
ATOM   3736  HE2 TYR A 236      60.645  57.436  43.243  1.00  0.00           H  
ATOM   3737  HH  TYR A 236      62.136  58.244  46.368  1.00  0.00           H  
ATOM   3738  N   ALA A 237      53.320  59.461  44.355  1.00  0.00           N  
ATOM   3739  CA  ALA A 237      51.948  58.900  44.287  1.00  0.00           C  
ATOM   3740  C   ALA A 237      50.929  59.922  43.763  1.00  0.00           C  
ATOM   3741  O   ALA A 237      51.154  60.544  42.664  1.00  0.00           O  
ATOM   3742  CB  ALA A 237      51.583  58.308  45.640  1.00  0.00           C  
ATOM   3743  H   ALA A 237      53.651  60.038  45.115  1.00  0.00           H  
ATOM   3744  HA  ALA A 237      51.863  58.046  43.617  1.00  0.00           H  
ATOM   3745 1HB  ALA A 237      52.525  57.953  46.055  1.00  0.00           H  
ATOM   3746 2HB  ALA A 237      51.198  59.024  46.367  1.00  0.00           H  
ATOM   3747 3HB  ALA A 237      50.909  57.455  45.560  1.00  0.00           H  
ATOM   3748  N   LEU A 238      49.729  60.073  44.370  1.00  0.00           N  
ATOM   3749  CA  LEU A 238      48.502  60.521  43.680  1.00  0.00           C  
ATOM   3750  C   LEU A 238      48.784  61.726  42.795  1.00  0.00           C  
ATOM   3751  O   LEU A 238      48.289  61.741  41.681  1.00  0.00           O  
ATOM   3752  CB  LEU A 238      47.410  60.878  44.697  1.00  0.00           C  
ATOM   3753  CG  LEU A 238      46.026  61.178  44.109  1.00  0.00           C  
ATOM   3754  CD1 LEU A 238      45.485  59.932  43.421  1.00  0.00           C  
ATOM   3755  CD2 LEU A 238      45.092  61.639  45.218  1.00  0.00           C  
ATOM   3756  H   LEU A 238      49.592  59.499  45.192  1.00  0.00           H  
ATOM   3757  HA  LEU A 238      48.124  59.719  43.046  1.00  0.00           H  
ATOM   3758 1HB  LEU A 238      47.301  60.049  45.395  1.00  0.00           H  
ATOM   3759 2HB  LEU A 238      47.731  61.756  45.257  1.00  0.00           H  
ATOM   3760  HG  LEU A 238      46.112  61.963  43.358  1.00  0.00           H  
ATOM   3761 1HD1 LEU A 238      44.501  60.146  43.003  1.00  0.00           H  
ATOM   3762 2HD1 LEU A 238      46.162  59.636  42.619  1.00  0.00           H  
ATOM   3763 3HD1 LEU A 238      45.403  59.123  44.145  1.00  0.00           H  
ATOM   3764 1HD2 LEU A 238      44.108  61.853  44.800  1.00  0.00           H  
ATOM   3765 2HD2 LEU A 238      45.004  60.853  45.970  1.00  0.00           H  
ATOM   3766 3HD2 LEU A 238      45.494  62.540  45.681  1.00  0.00           H  
ATOM   3767  N   ARG A 239      49.649  62.671  43.189  1.00  0.00           N  
ATOM   3768  CA  ARG A 239      49.740  63.878  42.340  1.00  0.00           C  
ATOM   3769  C   ARG A 239      50.621  63.722  41.110  1.00  0.00           C  
ATOM   3770  O   ARG A 239      50.774  64.633  40.291  1.00  0.00           O  
ATOM   3771  CB  ARG A 239      50.268  65.049  43.155  1.00  0.00           C  
ATOM   3772  CG  ARG A 239      49.398  65.451  44.335  1.00  0.00           C  
ATOM   3773  CD  ARG A 239      50.028  66.528  45.141  1.00  0.00           C  
ATOM   3774  NE  ARG A 239      49.284  66.799  46.360  1.00  0.00           N  
ATOM   3775  CZ  ARG A 239      49.510  67.847  47.177  1.00  0.00           C  
ATOM   3776  NH1 ARG A 239      50.458  68.711  46.891  1.00  0.00           N1+
ATOM   3777  NH2 ARG A 239      48.777  68.006  48.265  1.00  0.00           N  
ATOM   3778  H   ARG A 239      50.265  62.554  43.980  1.00  0.00           H  
ATOM   3779  HA  ARG A 239      48.722  64.072  41.996  1.00  0.00           H  
ATOM   3780 1HB  ARG A 239      51.257  64.805  43.543  1.00  0.00           H  
ATOM   3781 2HB  ARG A 239      50.375  65.922  42.512  1.00  0.00           H  
ATOM   3782 1HG  ARG A 239      48.436  65.813  43.971  1.00  0.00           H  
ATOM   3783 2HG  ARG A 239      49.239  64.587  44.982  1.00  0.00           H  
ATOM   3784 1HD  ARG A 239      51.039  66.231  45.417  1.00  0.00           H  
ATOM   3785 2HD  ARG A 239      50.067  67.445  44.554  1.00  0.00           H  
ATOM   3786  HE  ARG A 239      48.546  66.156  46.613  1.00  0.00           H  
ATOM   3787 1HH1 ARG A 239      51.019  68.589  46.059  1.00  0.00           H  
ATOM   3788 2HH1 ARG A 239      50.627  69.496  47.503  1.00  0.00           H  
ATOM   3789 1HH2 ARG A 239      48.047  67.342  48.485  1.00  0.00           H  
ATOM   3790 2HH2 ARG A 239      48.945  68.791  48.877  1.00  0.00           H  
ATOM   3791  N   SER A 240      51.255  62.613  40.802  1.00  0.00           N  
ATOM   3792  CA  SER A 240      52.159  62.457  39.641  1.00  0.00           C  
ATOM   3793  C   SER A 240      51.439  62.121  38.390  1.00  0.00           C  
ATOM   3794  O   SER A 240      50.543  61.299  38.406  1.00  0.00           O  
ATOM   3795  CB  SER A 240      53.188  61.375  39.906  1.00  0.00           C  
ATOM   3796  OG  SER A 240      53.983  61.150  38.774  1.00  0.00           O  
ATOM   3797  H   SER A 240      51.374  61.905  41.514  1.00  0.00           H  
ATOM   3798  HA  SER A 240      52.776  63.340  39.484  1.00  0.00           H  
ATOM   3799 1HB  SER A 240      53.819  61.670  40.744  1.00  0.00           H  
ATOM   3800 2HB  SER A 240      52.681  60.453  40.187  1.00  0.00           H  
ATOM   3801  HG  SER A 240      54.714  60.601  39.069  1.00  0.00           H  
ATOM   3802  N   GLY A 241      51.798  62.781  37.302  1.00  0.00           N  
ATOM   3803  CA  GLY A 241      51.154  62.815  35.915  1.00  0.00           C  
ATOM   3804  C   GLY A 241      50.378  61.623  35.406  1.00  0.00           C  
ATOM   3805  O   GLY A 241      49.190  61.801  35.067  1.00  0.00           O  
ATOM   3806  H   GLY A 241      52.616  63.368  37.391  1.00  0.00           H  
ATOM   3807 1HA  GLY A 241      50.553  63.719  35.816  1.00  0.00           H  
ATOM   3808 2HA  GLY A 241      51.956  63.055  35.216  1.00  0.00           H  
ATOM   3809  N   GLU A 242      50.968  60.444  35.298  1.00  0.00           N  
ATOM   3810  CA  GLU A 242      50.220  59.269  34.912  1.00  0.00           C  
ATOM   3811  C   GLU A 242      49.234  58.718  35.937  1.00  0.00           C  
ATOM   3812  O   GLU A 242      48.207  58.168  35.559  1.00  0.00           O  
ATOM   3813  CB  GLU A 242      51.210  58.163  34.540  1.00  0.00           C  
ATOM   3814  CG  GLU A 242      51.894  58.358  33.194  1.00  0.00           C  
ATOM   3815  CD  GLU A 242      50.967  58.142  32.030  1.00  0.00           C  
ATOM   3816  OE1 GLU A 242      50.337  57.112  31.980  1.00  0.00           O  
ATOM   3817  OE2 GLU A 242      50.888  59.007  31.190  1.00  0.00           O1-
ATOM   3818  H   GLU A 242      51.910  60.334  35.646  1.00  0.00           H  
ATOM   3819  HA  GLU A 242      49.622  59.523  34.038  1.00  0.00           H  
ATOM   3820 1HB  GLU A 242      51.986  58.097  35.302  1.00  0.00           H  
ATOM   3821 2HB  GLU A 242      50.692  57.204  34.516  1.00  0.00           H  
ATOM   3822 1HG  GLU A 242      52.291  59.372  33.143  1.00  0.00           H  
ATOM   3823 2HG  GLU A 242      52.731  57.665  33.119  1.00  0.00           H  
ATOM   3824  N   ILE A 243      49.562  58.794  37.235  1.00  0.00           N  
ATOM   3825  CA  ILE A 243      48.720  58.334  38.338  1.00  0.00           C  
ATOM   3826  C   ILE A 243      47.576  59.317  38.409  1.00  0.00           C  
ATOM   3827  O   ILE A 243      46.389  58.928  38.475  1.00  0.00           O  
ATOM   3828  CB  ILE A 243      49.475  58.278  39.679  1.00  0.00           C  
ATOM   3829  CG1 ILE A 243      50.577  57.216  39.627  1.00  0.00           C  
ATOM   3830  CG2 ILE A 243      48.511  57.993  40.820  1.00  0.00           C  
ATOM   3831  CD1 ILE A 243      51.521  57.258  40.807  1.00  0.00           C  
ATOM   3832  H   ILE A 243      50.231  59.530  37.409  1.00  0.00           H  
ATOM   3833  HA  ILE A 243      48.187  57.432  38.035  1.00  0.00           H  
ATOM   3834  HB  ILE A 243      49.966  59.233  39.860  1.00  0.00           H  
ATOM   3835 1HG1 ILE A 243      50.126  56.226  39.585  1.00  0.00           H  
ATOM   3836 2HG1 ILE A 243      51.164  57.346  38.717  1.00  0.00           H  
ATOM   3837 1HG2 ILE A 243      49.061  57.956  41.760  1.00  0.00           H  
ATOM   3838 2HG2 ILE A 243      47.762  58.783  40.869  1.00  0.00           H  
ATOM   3839 3HG2 ILE A 243      48.018  57.036  40.650  1.00  0.00           H  
ATOM   3840 1HD1 ILE A 243      52.274  56.477  40.699  1.00  0.00           H  
ATOM   3841 2HD1 ILE A 243      52.011  58.232  40.847  1.00  0.00           H  
ATOM   3842 3HD1 ILE A 243      50.960  57.095  41.727  1.00  0.00           H  
ATOM   3843  N   ARG A 244      47.866  60.594  38.429  1.00  0.00           N  
ATOM   3844  CA  ARG A 244      46.950  61.749  38.317  1.00  0.00           C  
ATOM   3845  C   ARG A 244      45.952  61.808  37.156  1.00  0.00           C  
ATOM   3846  O   ARG A 244      44.760  61.939  37.351  1.00  0.00           O  
ATOM   3847  CB  ARG A 244      47.783  63.021  38.256  1.00  0.00           C  
ATOM   3848  CG  ARG A 244      46.980  64.312  38.245  1.00  0.00           C  
ATOM   3849  CD  ARG A 244      47.862  65.507  38.217  1.00  0.00           C  
ATOM   3850  NE  ARG A 244      48.547  65.646  36.942  1.00  0.00           N  
ATOM   3851  CZ  ARG A 244      49.648  66.395  36.743  1.00  0.00           C  
ATOM   3852  NH1 ARG A 244      50.177  67.066  37.743  1.00  0.00           N1+
ATOM   3853  NH2 ARG A 244      50.198  66.457  35.543  1.00  0.00           N  
ATOM   3854  H   ARG A 244      48.858  60.742  38.305  1.00  0.00           H  
ATOM   3855  HA  ARG A 244      46.218  61.591  39.111  1.00  0.00           H  
ATOM   3856 1HB  ARG A 244      48.454  63.057  39.113  1.00  0.00           H  
ATOM   3857 2HB  ARG A 244      48.400  63.008  37.357  1.00  0.00           H  
ATOM   3858 1HG  ARG A 244      46.342  64.336  37.361  1.00  0.00           H  
ATOM   3859 2HG  ARG A 244      46.361  64.363  39.141  1.00  0.00           H  
ATOM   3860 1HD  ARG A 244      47.265  66.403  38.383  1.00  0.00           H  
ATOM   3861 2HD  ARG A 244      48.614  65.422  39.000  1.00  0.00           H  
ATOM   3862  HE  ARG A 244      48.169  65.145  36.149  1.00  0.00           H  
ATOM   3863 1HH1 ARG A 244      49.757  67.019  38.661  1.00  0.00           H  
ATOM   3864 2HH1 ARG A 244      51.002  67.627  37.594  1.00  0.00           H  
ATOM   3865 1HH2 ARG A 244      49.792  65.941  34.774  1.00  0.00           H  
ATOM   3866 2HH2 ARG A 244      51.023  67.018  35.394  1.00  0.00           H  
ATOM   3867  N   SER A 245      46.430  61.478  35.985  1.00  0.00           N  
ATOM   3868  CA  SER A 245      45.633  61.271  34.738  1.00  0.00           C  
ATOM   3869  C   SER A 245      44.686  60.065  34.815  1.00  0.00           C  
ATOM   3870  O   SER A 245      43.555  60.077  34.361  1.00  0.00           O  
ATOM   3871  CB  SER A 245      46.563  61.091  33.554  1.00  0.00           C  
ATOM   3872  OG  SER A 245      47.288  62.263  33.301  1.00  0.00           O  
ATOM   3873  H   SER A 245      47.424  61.477  35.816  1.00  0.00           H  
ATOM   3874  HA  SER A 245      45.010  62.165  34.686  1.00  0.00           H  
ATOM   3875 1HB  SER A 245      47.252  60.270  33.755  1.00  0.00           H  
ATOM   3876 2HB  SER A 245      45.982  60.821  32.673  1.00  0.00           H  
ATOM   3877  HG  SER A 245      47.960  62.311  33.984  1.00  0.00           H  
ATOM   3878  N   SER A 246      45.171  58.948  35.277  1.00  0.00           N  
ATOM   3879  CA  SER A 246      44.245  57.846  35.542  1.00  0.00           C  
ATOM   3880  C   SER A 246      43.122  58.294  36.560  1.00  0.00           C  
ATOM   3881  O   SER A 246      41.993  57.969  36.261  1.00  0.00           O  
ATOM   3882  CB  SER A 246      45.014  56.656  36.082  1.00  0.00           C  
ATOM   3883  OG  SER A 246      44.151  55.592  36.377  1.00  0.00           O  
ATOM   3884  H   SER A 246      46.134  58.920  35.580  1.00  0.00           H  
ATOM   3885  HA  SER A 246      43.783  57.568  34.595  1.00  0.00           H  
ATOM   3886 1HB  SER A 246      45.752  56.335  35.347  1.00  0.00           H  
ATOM   3887 2HB  SER A 246      45.555  56.950  36.981  1.00  0.00           H  
ATOM   3888  HG  SER A 246      43.544  55.922  37.045  1.00  0.00           H  
ATOM   3889  N   ALA A 247      43.509  58.897  37.613  1.00  0.00           N  
ATOM   3890  CA  ALA A 247      42.480  59.393  38.545  1.00  0.00           C  
ATOM   3891  C   ALA A 247      41.407  60.306  37.916  1.00  0.00           C  
ATOM   3892  O   ALA A 247      40.166  60.111  38.141  1.00  0.00           O  
ATOM   3893  CB  ALA A 247      43.092  60.093  39.852  1.00  0.00           C  
ATOM   3894  H   ALA A 247      44.502  59.005  37.760  1.00  0.00           H  
ATOM   3895  HA  ALA A 247      41.899  58.487  38.715  1.00  0.00           H  
ATOM   3896 1HB  ALA A 247      43.666  60.980  39.586  1.00  0.00           H  
ATOM   3897 2HB  ALA A 247      42.269  60.254  40.550  1.00  0.00           H  
ATOM   3898 3HB  ALA A 247      43.799  59.351  40.226  1.00  0.00           H  
ATOM   3899  N   HIS A 248      41.879  61.242  37.047  1.00  0.00           N  
ATOM   3900  CA  HIS A 248      41.102  62.225  36.214  1.00  0.00           C  
ATOM   3901  C   HIS A 248      39.944  61.581  35.313  1.00  0.00           C  
ATOM   3902  O   HIS A 248      38.850  62.128  35.228  1.00  0.00           O  
ATOM   3903  CB  HIS A 248      42.071  62.996  35.312  1.00  0.00           C  
ATOM   3904  CG  HIS A 248      41.423  64.104  34.541  1.00  0.00           C  
ATOM   3905  CD2 HIS A 248      41.118  64.215  33.227  1.00  0.00           C  
ATOM   3906  ND1 HIS A 248      41.009  65.279  35.132  1.00  0.00           N  
ATOM   3907  CE1 HIS A 248      40.476  66.066  34.214  1.00  0.00           C  
ATOM   3908  NE2 HIS A 248      40.530  65.444  33.050  1.00  0.00           N  
ATOM   3909  H   HIS A 248      42.874  61.417  37.030  1.00  0.00           H  
ATOM   3910  HA  HIS A 248      40.628  63.043  36.757  1.00  0.00           H  
ATOM   3911 1HB  HIS A 248      42.870  63.425  35.919  1.00  0.00           H  
ATOM   3912 2HB  HIS A 248      42.532  62.310  34.602  1.00  0.00           H  
ATOM   3913  HD2 HIS A 248      41.303  63.469  32.453  1.00  0.00           H  
ATOM   3914  HE1 HIS A 248      40.064  67.060  34.387  1.00  0.00           H  
ATOM   3915  HE2 HIS A 248      40.196  65.808  32.169  1.00  0.00           H  
ATOM   3916  N   HIS A 249      40.190  60.426  34.795  1.00  0.00           N  
ATOM   3917  CA  HIS A 249      39.273  59.642  33.931  1.00  0.00           C  
ATOM   3918  C   HIS A 249      38.452  58.533  34.584  1.00  0.00           C  
ATOM   3919  O   HIS A 249      37.268  58.374  34.189  1.00  0.00           O  
ATOM   3920  CB  HIS A 249      40.076  59.012  32.788  1.00  0.00           C  
ATOM   3921  CG  HIS A 249      40.633  60.011  31.823  1.00  0.00           C  
ATOM   3922  CD2 HIS A 249      41.908  60.382  31.560  1.00  0.00           C  
ATOM   3923  ND1 HIS A 249      39.834  60.761  30.986  1.00  0.00           N  
ATOM   3924  CE1 HIS A 249      40.595  61.553  30.250  1.00  0.00           C  
ATOM   3925  NE2 HIS A 249      41.856  61.341  30.579  1.00  0.00           N  
ATOM   3926  H   HIS A 249      41.145  60.111  34.894  1.00  0.00           H  
ATOM   3927  HA  HIS A 249      38.535  60.360  33.575  1.00  0.00           H  
ATOM   3928 1HB  HIS A 249      40.905  58.436  33.200  1.00  0.00           H  
ATOM   3929 2HB  HIS A 249      39.440  58.321  32.236  1.00  0.00           H  
ATOM   3930  HD2 HIS A 249      42.807  59.992  32.037  1.00  0.00           H  
ATOM   3931  HE1 HIS A 249      40.242  62.260  29.499  1.00  0.00           H  
ATOM   3932  HE2 HIS A 249      42.658  61.807  30.177  1.00  0.00           H  
ATOM   3933  N   CYS A 250      38.984  57.805  35.464  1.00  0.00           N  
ATOM   3934  CA  CYS A 250      38.366  56.509  36.036  1.00  0.00           C  
ATOM   3935  C   CYS A 250      37.941  56.582  37.474  1.00  0.00           C  
ATOM   3936  O   CYS A 250      37.170  55.730  37.987  1.00  0.00           O  
ATOM   3937  CB  CYS A 250      39.343  55.338  35.932  1.00  0.00           C  
ATOM   3938  SG  CYS A 250      40.712  55.412  37.113  1.00  0.00           S  
ATOM   3939  H   CYS A 250      39.926  58.020  35.760  1.00  0.00           H  
ATOM   3940  HA  CYS A 250      37.484  56.433  35.401  1.00  0.00           H  
ATOM   3941 1HB  CYS A 250      38.808  54.402  36.094  1.00  0.00           H  
ATOM   3942 2HB  CYS A 250      39.765  55.305  34.928  1.00  0.00           H  
ATOM   3943  HG  CYS A 250      41.175  56.593  36.715  1.00  0.00           H  
ATOM   3944  N   LEU A 251      38.363  57.684  38.184  1.00  0.00           N  
ATOM   3945  CA  LEU A 251      38.118  57.858  39.598  1.00  0.00           C  
ATOM   3946  C   LEU A 251      37.316  59.143  39.795  1.00  0.00           C  
ATOM   3947  O   LEU A 251      36.182  59.028  40.336  1.00  0.00           O  
ATOM   3948  CB  LEU A 251      39.440  57.922  40.374  1.00  0.00           C  
ATOM   3949  CG  LEU A 251      39.311  58.073  41.895  1.00  0.00           C  
ATOM   3950  CD1 LEU A 251      38.557  56.879  42.463  1.00  0.00           C  
ATOM   3951  CD2 LEU A 251      40.697  58.189  42.513  1.00  0.00           C  
ATOM   3952  H   LEU A 251      39.021  58.276  37.696  1.00  0.00           H  
ATOM   3953  HA  LEU A 251      37.527  57.023  39.971  1.00  0.00           H  
ATOM   3954 1HB  LEU A 251      40.002  57.011  40.178  1.00  0.00           H  
ATOM   3955 2HB  LEU A 251      40.019  58.769  40.005  1.00  0.00           H  
ATOM   3956  HG  LEU A 251      38.736  58.971  42.124  1.00  0.00           H  
ATOM   3957 1HD1 LEU A 251      38.466  56.986  43.544  1.00  0.00           H  
ATOM   3958 2HD1 LEU A 251      37.563  56.831  42.018  1.00  0.00           H  
ATOM   3959 3HD1 LEU A 251      39.102  55.963  42.234  1.00  0.00           H  
ATOM   3960 1HD2 LEU A 251      40.606  58.297  43.594  1.00  0.00           H  
ATOM   3961 2HD2 LEU A 251      41.273  57.292  42.285  1.00  0.00           H  
ATOM   3962 3HD2 LEU A 251      41.207  59.061  42.103  1.00  0.00           H  
ATOM   3963  N   ALA A 252      37.702  60.335  39.347  1.00  0.00           N  
ATOM   3964  CA  ALA A 252      36.965  61.572  39.390  1.00  0.00           C  
ATOM   3965  C   ALA A 252      35.866  61.547  38.290  1.00  0.00           C  
ATOM   3966  O   ALA A 252      35.948  62.307  37.338  1.00  0.00           O  
ATOM   3967  CB  ALA A 252      37.969  62.708  39.315  1.00  0.00           C  
ATOM   3968  H   ALA A 252      38.466  60.410  38.690  1.00  0.00           H  
ATOM   3969  HA  ALA A 252      36.343  61.782  40.259  1.00  0.00           H  
ATOM   3970 1HB  ALA A 252      38.441  63.090  40.220  1.00  0.00           H  
ATOM   3971 2HB  ALA A 252      38.705  62.598  38.518  1.00  0.00           H  
ATOM   3972 3HB  ALA A 252      37.310  63.530  39.037  1.00  0.00           H  
ATOM   3973  N   HIS A 253      34.959  60.527  38.341  1.00  0.00           N  
ATOM   3974  CA  HIS A 253      33.875  60.295  37.455  1.00  0.00           C  
ATOM   3975  C   HIS A 253      32.712  59.725  38.168  1.00  0.00           C  
ATOM   3976  O   HIS A 253      32.772  58.629  38.663  1.00  0.00           O  
ATOM   3977  CB  HIS A 253      34.294  59.353  36.321  1.00  0.00           C  
ATOM   3978  CG  HIS A 253      33.241  59.167  35.273  1.00  0.00           C  
ATOM   3979  CD2 HIS A 253      32.329  58.184  35.090  1.00  0.00           C  
ATOM   3980  ND1 HIS A 253      33.043  60.070  34.250  1.00  0.00           N  
ATOM   3981  CE1 HIS A 253      32.053  59.649  33.482  1.00  0.00           C  
ATOM   3982  NE2 HIS A 253      31.603  58.508  33.970  1.00  0.00           N  
ATOM   3983  H   HIS A 253      35.015  59.957  39.172  1.00  0.00           H  
ATOM   3984  HA  HIS A 253      33.636  61.310  37.139  1.00  0.00           H  
ATOM   3985 1HB  HIS A 253      35.191  59.742  35.838  1.00  0.00           H  
ATOM   3986 2HB  HIS A 253      34.542  58.375  36.733  1.00  0.00           H  
ATOM   3987  HD2 HIS A 253      32.194  57.301  35.715  1.00  0.00           H  
ATOM   3988  HE1 HIS A 253      31.673  60.157  32.596  1.00  0.00           H  
ATOM   3989  HE2 HIS A 253      30.848  57.958  33.587  1.00  0.00           H  
ATOM   3990  N   TRP A 254      31.647  60.443  38.133  1.00  0.00           N  
ATOM   3991  CA  TRP A 254      30.467  60.015  38.903  1.00  0.00           C  
ATOM   3992  C   TRP A 254      29.289  59.513  38.065  1.00  0.00           C  
ATOM   3993  O   TRP A 254      28.313  59.107  38.658  1.00  0.00           O  
ATOM   3994  CB  TRP A 254      29.982  61.173  39.777  1.00  0.00           C  
ATOM   3995  CG  TRP A 254      31.004  61.645  40.766  1.00  0.00           C  
ATOM   3996  CD1 TRP A 254      31.071  61.319  42.088  1.00  0.00           C  
ATOM   3997  CD2 TRP A 254      32.119  62.535  40.516  1.00  0.00           C  
ATOM   3998  CE2 TRP A 254      32.798  62.690  41.727  1.00  0.00           C  
ATOM   3999  CE3 TRP A 254      32.588  63.202  39.377  1.00  0.00           C  
ATOM   4000  NE1 TRP A 254      32.144  61.943  42.675  1.00  0.00           N  
ATOM   4001  CZ2 TRP A 254      33.925  63.488  41.839  1.00  0.00           C  
ATOM   4002  CZ3 TRP A 254      33.719  64.001  39.489  1.00  0.00           C  
ATOM   4003  CH2 TRP A 254      34.370  64.140  40.689  1.00  0.00           C  
ATOM   4004  H   TRP A 254      31.676  61.321  37.632  1.00  0.00           H  
ATOM   4005  HA  TRP A 254      30.726  59.303  39.686  1.00  0.00           H  
ATOM   4006 1HB  TRP A 254      29.703  62.015  39.143  1.00  0.00           H  
ATOM   4007 2HB  TRP A 254      29.092  60.867  40.325  1.00  0.00           H  
ATOM   4008  HD1 TRP A 254      30.375  60.660  42.603  1.00  0.00           H  
ATOM   4009  HE1 TRP A 254      32.410  61.867  43.647  1.00  0.00           H  
ATOM   4010  HE3 TRP A 254      32.077  63.092  38.421  1.00  0.00           H  
ATOM   4011  HZ2 TRP A 254      34.455  63.611  42.784  1.00  0.00           H  
ATOM   4012  HZ3 TRP A 254      34.077  64.517  38.598  1.00  0.00           H  
ATOM   4013  HH2 TRP A 254      35.255  64.775  40.742  1.00  0.00           H  
ATOM   4014  N   LYS A 255      29.465  59.576  36.791  1.00  0.00           N  
ATOM   4015  CA  LYS A 255      28.479  59.100  35.822  1.00  0.00           C  
ATOM   4016  C   LYS A 255      28.804  57.621  35.385  1.00  0.00           C  
ATOM   4017  O   LYS A 255      29.208  57.351  34.280  1.00  0.00           O  
ATOM   4018  CB  LYS A 255      28.441  60.034  34.612  1.00  0.00           C  
ATOM   4019  CG  LYS A 255      27.962  61.446  34.921  1.00  0.00           C  
ATOM   4020  CD  LYS A 255      27.976  62.319  33.676  1.00  0.00           C  
ATOM   4021  CE  LYS A 255      27.498  63.731  33.983  1.00  0.00           C  
ATOM   4022  NZ  LYS A 255      27.522  64.602  32.777  1.00  0.00           N1+
ATOM   4023  H   LYS A 255      30.397  59.871  36.534  1.00  0.00           H  
ATOM   4024  HA  LYS A 255      27.501  59.086  36.303  1.00  0.00           H  
ATOM   4025 1HB  LYS A 255      29.439  60.107  34.177  1.00  0.00           H  
ATOM   4026 2HB  LYS A 255      27.782  59.616  33.850  1.00  0.00           H  
ATOM   4027 1HG  LYS A 255      26.946  61.407  35.316  1.00  0.00           H  
ATOM   4028 2HG  LYS A 255      28.610  61.893  35.675  1.00  0.00           H  
ATOM   4029 1HD  LYS A 255      28.990  62.367  33.276  1.00  0.00           H  
ATOM   4030 2HD  LYS A 255      27.326  61.883  32.918  1.00  0.00           H  
ATOM   4031 1HE  LYS A 255      26.480  63.694  34.369  1.00  0.00           H  
ATOM   4032 2HE  LYS A 255      28.137  64.173  34.747  1.00  0.00           H  
ATOM   4033 1HZ  LYS A 255      27.199  65.527  33.022  1.00  0.00           H  
ATOM   4034 2HZ  LYS A 255      28.466  64.658  32.420  1.00  0.00           H  
ATOM   4035 3HZ  LYS A 255      26.918  64.212  32.067  1.00  0.00           H  
ATOM   4036  N   LYS A 256      28.551  56.627  36.254  1.00  0.00           N  
ATOM   4037  CA  LYS A 256      28.891  55.240  36.082  1.00  0.00           C  
ATOM   4038  C   LYS A 256      27.977  54.462  35.200  1.00  0.00           C  
ATOM   4039  O   LYS A 256      26.755  54.597  35.355  1.00  0.00           O  
ATOM   4040  CB  LYS A 256      28.958  54.558  37.449  1.00  0.00           C  
ATOM   4041  CG  LYS A 256      30.034  55.109  38.376  1.00  0.00           C  
ATOM   4042  CD  LYS A 256      31.425  54.725  37.897  1.00  0.00           C  
ATOM   4043  CE  LYS A 256      32.487  55.099  38.921  1.00  0.00           C  
ATOM   4044  NZ  LYS A 256      33.848  54.678  38.491  1.00  0.00           N1+
ATOM   4045  OXT LYS A 256      28.516  53.966  34.171  1.00  0.00           O1-
ATOM   4046  H   LYS A 256      28.309  56.951  37.180  1.00  0.00           H  
ATOM   4047  HA  LYS A 256      29.866  55.201  35.597  1.00  0.00           H  
ATOM   4048 1HB  LYS A 256      27.997  54.660  37.954  1.00  0.00           H  
ATOM   4049 2HB  LYS A 256      29.145  53.492  37.316  1.00  0.00           H  
ATOM   4050 1HG  LYS A 256      29.959  56.197  38.414  1.00  0.00           H  
ATOM   4051 2HG  LYS A 256      29.883  54.717  39.381  1.00  0.00           H  
ATOM   4052 1HD  LYS A 256      31.465  53.649  37.721  1.00  0.00           H  
ATOM   4053 2HD  LYS A 256      31.642  55.237  36.960  1.00  0.00           H  
ATOM   4054 1HE  LYS A 256      32.484  56.177  39.070  1.00  0.00           H  
ATOM   4055 2HE  LYS A 256      32.258  54.622  39.874  1.00  0.00           H  
ATOM   4056 1HZ  LYS A 256      34.521  54.943  39.195  1.00  0.00           H  
ATOM   4057 2HZ  LYS A 256      33.868  53.675  38.367  1.00  0.00           H  
ATOM   4058 3HZ  LYS A 256      34.080  55.129  37.617  1.00  0.00           H  
TER   
HETATM 4059  N   AVU X 257      62.246  54.996  58.799  1.00  0.00           N  
HETATM 4060  C   AVU X 257      62.772  57.579  60.403  1.00  0.00           C  
HETATM 4061  O   AVU X 257      61.790  57.105  57.079  1.00  0.00           O  
HETATM 4062  C1  AVU X 257      62.106  56.336  61.003  1.00  0.00           C  
HETATM 4063  N1  AVU X 257      60.208  57.154  54.755  1.00  0.00           N  
HETATM 4064  O1  AVU X 257      60.628  56.409  52.659  1.00  0.00           O  
HETATM 4065  C2  AVU X 257      61.104  56.774  62.080  1.00  0.00           C  
HETATM 4066  O2  AVU X 257      59.966  58.522  53.036  1.00  0.00           O  
HETATM 4067  C3  AVU X 257      61.412  55.470  59.931  1.00  0.00           C  
HETATM 4068  O3  AVU X 257      59.807  61.281  52.354  1.00  0.00           O  
HETATM 4069  C4  AVU X 257      61.424  54.780  57.565  1.00  0.00           C  
HETATM 4070  O4  AVU X 257      64.125  53.599  57.874  1.00  0.00           O1-
HETATM 4071  C5  AVU X 257      60.830  56.068  56.930  1.00  0.00           C  
HETATM 4072  O5  AVU X 257      64.318  54.407  60.139  1.00  0.00           O1-
HETATM 4073  C6  AVU X 257      60.439  55.888  55.438  1.00  0.00           C  
HETATM 4074  C7  AVU X 257      59.246  54.933  55.219  1.00  0.00           C  
HETATM 4075  C8  AVU X 257      57.846  55.409  55.570  1.00  0.00           C  
HETATM 4076  C9  AVU X 257      57.190  54.898  56.705  1.00  0.00           C  
HETATM 4077  C10 AVU X 257      55.841  55.206  56.942  1.00  0.00           C  
HETATM 4078  C11 AVU X 257      55.158  56.073  56.079  1.00  0.00           C  
HETATM 4079  C12 AVU X 257      55.817  56.616  54.964  1.00  0.00           C  
HETATM 4080  C13 AVU X 257      57.151  56.271  54.700  1.00  0.00           C  
HETATM 4081  C14 AVU X 257      60.305  57.302  53.424  1.00  0.00           C  
HETATM 4082  C15 AVU X 257      59.866  58.941  51.665  1.00  0.00           C  
HETATM 4083  C16 AVU X 257      61.257  59.164  51.055  1.00  0.00           C  
HETATM 4084  C17 AVU X 257      61.978  60.310  51.791  1.00  0.00           C  
HETATM 4085  C18 AVU X 257      61.100  61.568  51.821  1.00  0.00           C  
HETATM 4086  C19 AVU X 257      59.097  60.269  51.625  1.00  0.00           C  
HETATM 4087  C20 AVU X 257      62.640  52.428  59.715  1.00  0.00           C  
HETATM 4088  C21 AVU X 257      62.303  51.376  58.856  1.00  0.00           C  
HETATM 4089  C22 AVU X 257      61.685  50.229  59.349  1.00  0.00           C  
HETATM 4090  C23 AVU X 257      61.409  50.116  60.707  1.00  0.00           C  
HETATM 4091  C24 AVU X 257      61.748  51.148  61.573  1.00  0.00           C  
HETATM 4092  C25 AVU X 257      62.358  52.298  61.080  1.00  0.00           C  
HETATM 4093  S   AVU X 257      63.478  53.909  59.106  1.00  0.00           S2+
HETATM 4094  H   AVU X 257      63.567  57.283  59.719  1.00  0.00           H  
HETATM 4095  H1  AVU X 257      63.212  58.183  61.196  1.00  0.00           H  
HETATM 4096  H2  AVU X 257      62.034  58.178  59.869  1.00  0.00           H  
HETATM 4097  H3  AVU X 257      62.861  55.731  61.497  1.00  0.00           H  
HETATM 4098  H4  AVU X 257      60.252  57.282  61.626  1.00  0.00           H  
HETATM 4099  H5  AVU X 257      61.587  57.449  62.788  1.00  0.00           H  
HETATM 4100  H6  AVU X 257      60.748  55.901  62.629  1.00  0.00           H  
HETATM 4101  H7  AVU X 257      60.950  54.618  60.405  1.00  0.00           H  
HETATM 4102  H8  AVU X 257      60.592  56.058  59.550  1.00  0.00           H  
HETATM 4103  H9  AVU X 257      60.634  54.065  57.755  1.00  0.00           H  
HETATM 4104  H10 AVU X 257      62.053  54.322  56.813  1.00  0.00           H  
HETATM 4105  H11 AVU X 257      59.929  56.346  57.479  1.00  0.00           H  
HETATM 4106  H12 AVU X 257      62.376  56.832  57.801  1.00  0.00           H  
HETATM 4107  H13 AVU X 257      61.305  55.438  54.951  1.00  0.00           H  
HETATM 4108  H14 AVU X 257      59.421  54.008  55.756  1.00  0.00           H  
HETATM 4109  H15 AVU X 257      59.230  54.672  54.158  1.00  0.00           H  
HETATM 4110  H16 AVU X 257      57.710  54.257  57.397  1.00  0.00           H  
HETATM 4111  H17 AVU X 257      55.327  54.793  57.798  1.00  0.00           H  
HETATM 4112  H18 AVU X 257      54.126  56.324  56.275  1.00  0.00           H  
HETATM 4113  H19 AVU X 257      55.293  57.294  54.304  1.00  0.00           H  
HETATM 4114  H20 AVU X 257      57.631  56.655  53.811  1.00  0.00           H  
HETATM 4115  H21 AVU X 257      60.048  58.005  55.315  1.00  0.00           H  
HETATM 4116  H22 AVU X 257      59.320  58.177  51.110  1.00  0.00           H  
HETATM 4117  H23 AVU X 257      61.133  59.419  50.003  1.00  0.00           H  
HETATM 4118  H24 AVU X 257      61.846  58.247  51.119  1.00  0.00           H  
HETATM 4119  H25 AVU X 257      62.926  60.536  51.302  1.00  0.00           H  
HETATM 4120  H26 AVU X 257      62.196  60.011  52.816  1.00  0.00           H  
HETATM 4121  H27 AVU X 257      61.584  62.316  52.446  1.00  0.00           H  
HETATM 4122  H28 AVU X 257      61.009  61.974  50.812  1.00  0.00           H  
HETATM 4123  H29 AVU X 257      58.944  60.580  50.592  1.00  0.00           H  
HETATM 4124  H30 AVU X 257      58.120  60.104  52.081  1.00  0.00           H  
HETATM 4125  H31 AVU X 257      62.534  51.446  57.823  1.00  0.00           H  
HETATM 4126  H32 AVU X 257      61.432  49.436  58.692  1.00  0.00           H  
HETATM 4127  H33 AVU X 257      60.950  49.237  61.084  1.00  0.00           H  
HETATM 4128  H34 AVU X 257      61.554  51.057  62.612  1.00  0.00           H  
HETATM 4129  H35 AVU X 257      62.626  53.077  61.750  1.00  0.00           H  
CONECT 4059 4067 4069 4093
CONECT 4060 4062 4094 4095 4096
CONECT 4061 4071 4106
CONECT 4062 4060 4065 4067 4097
CONECT 4063 4073 4081 4115
CONECT 4064 4081
CONECT 4065 4062 4098 4099 4100
CONECT 4066 4081 4082
CONECT 4067 4059 4062 4101 4102
CONECT 4068 4085 4086
CONECT 4069 4059 4071 4103 4104
CONECT 4070 4093
CONECT 4071 4061 4069 4073 4105
CONECT 4072 4093
CONECT 4073 4063 4071 4074 4107
CONECT 4074 4073 4075 4108 4109
CONECT 4075 4074 4076 4080
CONECT 4076 4075 4077 4110
CONECT 4077 4076 4078 4111
CONECT 4078 4077 4079 4112
CONECT 4079 4078 4080 4113
CONECT 4080 4075 4079 4114
CONECT 4081 4063 4064 4066
CONECT 4082 4066 4083 4086 4116
CONECT 4083 4082 4084 4117 4118
CONECT 4084 4083 4085 4119 4120
CONECT 4085 4068 4084 4121 4122
CONECT 4086 4068 4082 4123 4124
CONECT 4087 4088 4092 4093
CONECT 4088 4087 4089 4125
CONECT 4089 4088 4090 4126
CONECT 4090 4089 4091 4127
CONECT 4091 4090 4092 4128
CONECT 4092 4087 4091 4129
CONECT 4093 4059 4070 4072 4087
CONECT 4094 4060
CONECT 4095 4060
CONECT 4096 4060
CONECT 4097 4062
CONECT 4098 4065
CONECT 4099 4065
CONECT 4100 4065
CONECT 4101 4067
CONECT 4102 4067
CONECT 4103 4069
CONECT 4104 4069
CONECT 4105 4071
CONECT 4106 4061
CONECT 4107 4073
CONECT 4108 4074
CONECT 4109 4074
CONECT 4110 4076
CONECT 4111 4077
CONECT 4112 4078
CONECT 4113 4079
CONECT 4114 4080
CONECT 4115 4063
CONECT 4116 4082
CONECT 4117 4083
CONECT 4118 4083
CONECT 4119 4084
CONECT 4120 4084
CONECT 4121 4085
CONECT 4122 4085
CONECT 4123 4086
CONECT 4124 4086
CONECT 4125 4088
CONECT 4126 4089
CONECT 4127 4090
CONECT 4128 4091
CONECT 4129 4092
END
